# Supplementary material for: Fungal communities in ancient peatlands developed from different periods in the Sanjiang Plain, China
Source: PLoS One. 2017 Dec 13;12(12):e0187575. doi: 10.1371/journal.pone.0187575 (PMC5728540; doi:10.1371/journal.pone.0187575)
Supplement: S1 Table — (XLSX) [file pone.0187575.s002.xlsx]

## Sheet: otu_table.relative
#OTU_num	S1	S2	S3	H1	H2	H3	Q1	Q2	Q3	Taxonomy
OTU_1	0.781216	0.00482646	0.0016858	0.0013394	0	0.00110847	0.000508048	0.00457243	6.92793e-05	k__Fungi;p__Ascomycota;c__Leotiomycetes;o__Helotiales;f__Helotiaceae;g__Tricladium;s__Tricladium splendens
OTU_2	0.00170889	0.000923724	0	0.418123	0	0.0117544	0.000808258	2.30931e-05	0.00394892	k__Fungi;p__Ascomycota;c__Incertae sedis;o__Incertae sedis;f__Incertae sedis;g__Ciliophora;s__Ciliophora sp
OTU_3	0.00157033	0.00558853	0.00538069	0.0128167	0.00785165	0.0207376	0.317091	0.191165	0.0167656	k__Fungi;p__Ascomycota;c__Leotiomycetes;o__Helotiales;f__unidentified;g__unidentified;s__Helotiales sp
OTU_4	0.0006697	0.159873	0.140198	6.92793e-05	0	6.92793e-05	0.000115465	0.000392583	0.000508048	k__Fungi;p__Ascomycota;c__Leotiomycetes;o__Helotiales;f__Helotiaceae;g__unidentified;s__Helotiaceae sp
OTU_5	0.00096991	0.234556	0.248459	0.000577327	0	0.0677551	0.00277117	0.00224003	0.00260952	k__Fungi;p__Ascomycota;c__Leotiomycetes;o__Helotiales;f__Helotiaceae;g__Dimorphospora;s__Dimorphospora sp ZML09_16
OTU_6	0	0	0	0	0.263423	0	0	0	0	k__Fungi;p__Ascomycota;c__Leotiomycetes;o__Helotiales;f__unidentified;g__unidentified;s__Helotiales sp
OTU_7	0.00120084	0.00127012	0	0.252708	0	0.000715886	0.000415676	0	0.00344087	k__Fungi;p__Ascomycota;c__Leotiomycetes;o__Helotiales;f__Helotiaceae;g__unidentified;s__Helotiaceae sp
OTU_8	0.000277117	0.256541	0.243101	6.92793e-05	0	6.92793e-05	0.000415676	0.000646606	0.000808258	k__Fungi;p__Basidiomycota;c__Agaricomycetes;o__Agaricales;f__unidentified;g__unidentified;s__Agaricales sp
OTU_9	0.000785165	0.0926264	0.155093	0.0551232	0.0280812	0.0862065	0.00769	0.0050112	0.00394892	k__Fungi;p__Ascomycota;c__Dothideomycetes;o__Incertae sedis;f__Pseudeurotiaceae;g__Pseudeurotium;s__Pseudeurotium hygrophilum
OTU_10	0.000554234	0.000230931	4.61862e-05	0.00163961	0	0.00090063	0.123248	0.067224	0.00191673	k__Fungi;p__Ascomycota;c__Dothideomycetes;o__Pleosporales;f__unidentified;g__unidentified;s__Pleosporales sp
OTU_11	0.000207838	6.92793e-05	0.000207838	0.000323303	0	0.000115465	0.0554465	0.041683	0.167471	k__Fungi;p__Basidiomycota;c__Agaricomycetes;o__Atheliales;f__Atheliaceae;g__Fibulorhizoctonia;s__Fibulorhizoctonia sp
OTU_12	0.000207838	2.30931e-05	0.000323303	0.000646606	0.0344087	0.000138559	0.0219153	0.0148489	0.200032	k__Fungi;p__unidentified;c__unidentified;o__unidentified;f__unidentified;g__unidentified;s__fungal endophyte
OTU_13	0.0016627	0.000369489	0.000161652	0.00240168	0	0.000184745	0.136457	0.123456	0.0362331	k__Fungi;p__Basidiomycota;c__Tremellomycetes;o__Tremellales;f__unidentified;g__unidentified;s__Tremellales sp
OTU_14	0.000161652	0.00339468	0.00207838	0.00547306	0.121816	0.000415676	0.00494192	0.0033485	0.00454934	k__Fungi;p__Ascomycota;c__Dothideomycetes;o__Incertae sedis;f__Pseudeurotiaceae;g__Pseudogymnoascus;s__Pseudogymnoascus roseus
OTU_15	0.00060042	0.000207838	0	0.000230931	0	0.000277117	0.0705494	0.0595802	0.00965291	k__Fungi;p__Basidiomycota;c__Tremellomycetes;o__Filobasidiales;f__Filobasidiaceae;g__Cryptococcus;s__Cryptococcus randhawii
OTU_16	0.000323303	0.000115465	0	0.000715886	0	2.30931e-05	0.0586795	0.0791169	0.0460938	k__Fungi;p__Ascomycota;c__Incertae sedis;o__Incertae sedis;f__Incertae sedis;g__Ciliophora;s__Ciliophora sp
OTU_17	0.000623513	0.000369489	0	0.000877537	0	0.328476	0.000184745	0	2.30931e-05	k__Fungi;p__unidentified;c__unidentified;o__unidentified;f__unidentified;g__unidentified;s__uncultured fungus
OTU_18	0.000438769	0.000461862	0	0.000461862	0.00251715	0.0894857	0.000161652	0	0	k__Fungi;p__Ascomycota;c__Leotiomycetes;o__Helotiales;f__Helotiaceae;g__unidentified;s__Helotiaceae sp
OTU_19	0.000161652	0	2.30931e-05	6.92793e-05	0	0.000508048	0.00549616	0.0529525	0.0531834	k__Fungi;p__unidentified;c__unidentified;o__unidentified;f__unidentified;g__unidentified;s__uncultured fungus
OTU_20	0.0638986	0.000577327	4.61862e-05	9.23724e-05	0	0.000115465	2.30931e-05	0.000554234	0	k__Fungi;p__Ascomycota;c__Leotiomycetes;o__unidentified;f__unidentified;g__unidentified;s__Leotiomycetes sp
OTU_21	0.000184745	0.000115465	0	0.00177817	0.136965	0.0141561	0.00450315	0.00341778	0.00690483	k__Fungi;p__Ascomycota;c__Leotiomycetes;o__Helotiales;f__Vibrisseaceae;g__unidentified;s__Vibrisseaceae sp
OTU_22	9.23724e-05	2.30931e-05	4.61862e-05	0	0	2.30931e-05	0.00907558	0.0383114	0.0293744	k__Fungi;p__Ascomycota;c__Incertae sedis;o__Incertae sedis;f__Incertae sedis;g__Ciliophora;s__Ciliophora sp
OTU_23	0.000161652	0.00117775	0.000808258	4.61862e-05	0	4.61862e-05	0.0284276	0.0357943	0.00177817	k__Fungi;p__Ascomycota;c__Incertae sedis;o__Incertae sedis;f__Incertae sedis;g__Ciliophora;s__Ciliophora sp
OTU_24	6.92793e-05	0.00030021	9.23724e-05	0.000115465	0.000184745	2.30931e-05	0.00422604	0.0627901	0.00658153	k__Fungi;p__unidentified;c__unidentified;o__unidentified;f__unidentified;g__unidentified;s__uncultured fungus
OTU_25	0	0.000138559	6.92793e-05	0.000207838	0.000184745	6.92793e-05	0.00240168	0.00988384	0.0726509	k__Fungi;p__Ascomycota;c__Incertae sedis;o__Incertae sedis;f__Incertae sedis;g__Ciliophora;s__Ciliophora sp
OTU_26	0	0.0260028	0.0227467	0	0.00517285	0	0	9.23724e-05	0.000138559	k__Fungi;p__Ascomycota;c__Leotiomycetes;o__Helotiales;f__Helotiaceae;g__Dimorphospora;s__Dimorphospora sp
OTU_27	6.92793e-05	0	0	0.000230931	0.0442925	0.000577327	0	0	0.000138559	k__Fungi;p__Ascomycota;c__Incertae sedis;o__Incertae sedis;f__Incertae sedis;g__Clohesyomyces;s__Clohesyomyces sp CBS 60986
OTU_28	0.043669	0.00113156	0.000230931	0.0425606	0	0.00713576	0.000207838	0.000207838	0.000808258	k__Fungi;p__Ascomycota;c__Dothideomycetes;o__Pleosporales;f__Pleosporaceae;g__Alternaria;s__Alternaria eichhorniae
OTU_29	0	0	0	0	0.0412212	0	0	0	0.000207838	k__Fungi;p__Basidiomycota;c__Pucciniomycetes;o__Pucciniales;f__unidentified;g__unidentified;s__Pucciniales sp
OTU_30	0	0	0	0	0.0345934	0	0.000277117	4.61862e-05	0.00108538	k__Fungi;p__Ascomycota;c__Leotiomycetes;o__Incertae sedis;f__Incertae sedis;g__Meliniomyces;s__Meliniomyces bicolor
OTU_31	0.000438769	0.000623513	0.000484955	0.0305983	0	0.000946817	0.000461862	9.23724e-05	0.000785165	k__Fungi;p__Ascomycota;c__Sordariomycetes;o__Hypocreales;f__Hypocreaceae;g__unidentified;s__Hypocreaceae sp
OTU_32	0.000207838	0.000230931	0	0.000254024	0	0.095259	0.000161652	0	0	k__Fungi;p__Basidiomycota;c__Agaricomycetes;o__Sebacinales;f__unidentified;g__unidentified;s__uncultured Sebacinales
OTU_33	2.30931e-05	0.00374108	0.00254024	0	0	0	0.00293282	0.00341778	0.0279888	k__Fungi;p__Ascomycota;c__Incertae sedis;o__Incertae sedis;f__Incertae sedis;g__Ciliophora;s__Ciliophora sp
OTU_34	0	0.000115465	0	4.61862e-05	0.0424682	0.000161652	0	0	0	k__Fungi;p__Basidiomycota;c__Agaricomycetes;o__Agaricales;f__unidentified;g__unidentified;s__Agaricales sp
OTU_35	0	0.0156802	0.0158188	4.61862e-05	0	0	2.30931e-05	4.61862e-05	0.000115465	k__Fungi;p__Ascomycota;c__Leotiomycetes;o__Helotiales;f__unidentified;g__unidentified;s__Helotiales sp
OTU_36	0.000346396	0.000184745	4.61862e-05	0.000254024	0	0.0123779	0.0236473	0.0120777	0.0175507	k__Fungi;p__Ascomycota;c__unidentified;o__unidentified;f__unidentified;g__unidentified;s__uncultured Leotiomyceta
OTU_37	0.000161652	0.000161652	0	9.23724e-05	0	0.0538993	6.92793e-05	0	0	k__Fungi;p__Ascomycota;c__Lecanoromycetes;o__Lecanorales;f__Incertae sedis;g__Botryolepraria;s__Botryolepraria sp SPO_2009
OTU_38	0.0392583	0.000738979	0.000438769	0.00163961	6.92793e-05	0.00320994	0.00207838	0.00138559	0.00173198	k__Fungi;p__Ascomycota;c__unidentified;o__unidentified;f__unidentified;g__unidentified;s__Ascomycota sp
OTU_39	4.61862e-05	4.61862e-05	0	0.0314066	0	6.92793e-05	4.61862e-05	0	0.000484955	k__Fungi;p__Basidiomycota;c__Microbotryomycetes;o__Sporidiobolales;f__Incertae sedis;g__unidentified;s__Sporidiobolales sp
OTU_40	0	9.23724e-05	0	2.30931e-05	0	0.0312911	2.30931e-05	0	0	k__Fungi;p__Ascomycota;c__Eurotiomycetes;o__Verrucariales;f__Verrucariaceae;g__Dermatocarpon;s__Dermatocarpon tomentulosum
OTU_41	0.0311295	0.00090063	0.000369489	0.00163961	0	0.00122393	0.000323303	0.000415676	0.0016858	k__Fungi;p__unidentified;c__unidentified;o__unidentified;f__unidentified;g__unidentified;s__Fungi sp
OTU_42	0	0.000323303	0.000184745	0	0.0199293	0	2.30931e-05	4.61862e-05	0	k__Fungi;p__Basidiomycota;c__Agaricomycetes;o__Agaricales;f__Strophariaceae;g__Galerina;s__Galerina sp GM 18_04
OTU_43	0	0	0	0	0.0304136	0	0	0	0	k__Fungi;p__Ascomycota;c__Pezizomycetes;o__Pezizales;f__unidentified;g__unidentified;s__uncultured Phialea
OTU_44	0.000184745	0.000323303	0	0.000138559	0	6.92793e-05	0.0112694	0.00556543	0.000138559	k__Fungi;p__Ascomycota;c__Dothideomycetes;o__Dothideales;f__Dothioraceae;g__Aureobasidium;s__Aureobasidium pullulans
OTU_45	2.30931e-05	0.00891393	0.00893703	0.000115465	0	2.30931e-05	0.00161652	0.000762072	0.000115465	k__Fungi;p__Ascomycota;c__Leotiomycetes;o__Helotiales;f__Vibrisseaceae;g__Phialocephala;s__Phialocephala sp
OTU_46	0.000184745	0.000946817	0.00362561	0.00177817	0	6.92793e-05	6.92793e-05	0.0219384	0.00771309	k__Fungi;p__unidentified;c__unidentified;o__unidentified;f__unidentified;g__unidentified;s__uncultured fungus
OTU_47	0	0	6.92793e-05	0	0.0160959	0.000230931	9.23724e-05	0.0006697	0.000554234	k__Fungi;p__Ascomycota;c__Incertae sedis;o__Incertae sedis;f__Incertae sedis;g__Ciliophora;s__Ciliophora sp
OTU_48	0	0	0	2.30931e-05	0	0	0	0.00514976	0.0199062	k__Fungi;p__Ascomycota;c__Incertae sedis;o__Incertae sedis;f__Incertae sedis;g__Ciliophora;s__Ciliophora sp
OTU_49	0.000369489	0.00752835	0.00720504	0	0	2.30931e-05	0	6.92793e-05	0	k__Fungi;p__Ascomycota;c__Leotiomycetes;o__Helotiales;f__unidentified;g__unidentified;s__Helotiales sp
OTU_50	0	0.00727432	0.00842898	0	0	0	0	6.92793e-05	2.30931e-05	k__Fungi;p__Ascomycota;c__Dothideomycetes;o__Incertae sedis;f__Myxotrichaceae;g__Gymnostellatospora;s__Gymnostellatospora japonica
OTU_51	0.000184745	2.30931e-05	0	0.0171813	0	0.000254024	4.61862e-05	4.61862e-05	0.000230931	k__Fungi;p__Ascomycota;c__Eurotiomycetes;o__Eurotiales;f__Trichocomaceae;g__Penicillium;s__Penicillium brasilianum
OTU_52	6.92793e-05	6.92793e-05	0	0.00214766	0.00369489	0.0129321	0.000346396	0	0.000230931	k__Fungi;p__Ascomycota;c__Dothideomycetes;o__Pleosporales;f__Montagnulaceae;g__unidentified;s__Montagnulaceae sp
OTU_53	0	0	0	0	0.0142253	0	0	0	0	k__Fungi;p__Ascomycota;c__Leotiomycetes;o__Helotiales;f__unidentified;g__unidentified;s__Helotiales sp
OTU_54	6.92793e-05	2.30931e-05	0	0.000115465	0.000115465	0.0152645	0.000115465	9.23724e-05	0.0016858	k__Fungi;p__Ascomycota;c__Sordariomycetes;o__Sordariales;f__Sordariaceae;g__Neurospora;s__Neurospora terricola
OTU_55	4.61862e-05	0.00683555	0.00327922	0.0033485	9.23724e-05	0	0.00147796	0.00163961	0.0056809	k__Fungi;p__Chytridiomycota;c__unidentified;o__unidentified;f__unidentified;g__unidentified;s__Chytridiomycota sp
OTU_56	6.92793e-05	0.00226312	0.00217075	9.23724e-05	0	0.000623513	0.0050112	0.00293282	0.00618895	k__Fungi;p__Ascomycota;c__Leotiomycetes;o__Helotiales;f__unidentified;g__unidentified;s__Helotiales sp
OTU_57	4.61862e-05	0.00145486	0.00131631	6.92793e-05	0	0.0130938	4.61862e-05	0	0	k__Fungi;p__Ascomycota;c__unidentified;o__unidentified;f__unidentified;g__unidentified;s__uncultured Ascomycota
OTU_58	0	0	0	0	0.0123548	0	0	0	0	k__Fungi;p__Ascomycota;c__Incertae sedis;o__Incertae sedis;f__Incertae sedis;g__Ciliophora;s__Ciliophora sp
OTU_59	0	0.00510357	0.00683555	0	0	0	0	4.61862e-05	4.61862e-05	k__Fungi;p__Ascomycota;c__Leotiomycetes;o__Helotiales;f__unidentified;g__unidentified;s__Helotiales sp
OTU_60	4.61862e-05	0	0	0	0	0.00030021	0.00558853	0.00404129	0.00159342	k__Fungi;p__Basidiomycota;c__Microbotryomycetes;o__Sporidiobolales;f__Incertae sedis;g__Sporobolomyces;s__Sporobolomyces ruberrimus
OTU_61	0	0	0	2.30931e-05	0	2.30931e-05	0.00122393	0.00127012	0.0133709	k__Fungi;p__Ascomycota;c__Incertae sedis;o__Incertae sedis;f__Incertae sedis;g__Ciliophora;s__Ciliophora sp
OTU_62	0.000323303	0.00129321	0.000762072	4.61862e-05	0.00143177	0.000277117	0.00230931	0.00189363	0.00383345	k__Fungi;p__Basidiomycota;c__Tremellomycetes;o__Filobasidiales;f__Filobasidiaceae;g__Cryptococcus;s__Cryptococcus terricola
OTU_63	9.23724e-05	0	0	4.61862e-05	0	0.01314	0	0	0	k__Fungi;p__Ascomycota;c__Eurotiomycetes;o__Verrucariales;f__Verrucariaceae;g__Dermatocarpon;s__Dermatocarpon tomentulosum
OTU_64	0	0	0	2.30931e-05	0.00618895	0	0.000554234	0.00106228	0.0006697	k__Fungi;p__Zygomycota;c__Incertae sedis;o__Mucorales;f__Mucoraceae;g__Mucor;s__Mucor moelleri
OTU_65	0	0.00277117	0.00247096	0	0.00122393	0	9.23724e-05	4.61862e-05	0.000484955	k__Fungi;p__Ascomycota;c__Leotiomycetes;o__Helotiales;f__unidentified;g__unidentified;s__Helotiales sp
OTU_66	0	0.000207838	0	0.00175507	0.00905249	0	0.000115465	0.00131631	0.00131631	k__Fungi;p__Ascomycota;c__Incertae sedis;o__Incertae sedis;f__Incertae sedis;g__Ciliophora;s__Ciliophora sp
OTU_67	0	0.00632751	0.00316375	0	4.61862e-05	0	0	0	0	k__Fungi;p__Zygomycota;c__Incertae sedis;o__Mortierellales;f__Mortierellaceae;g__Mortierella;s__Mortierella parvispora
OTU_68	0	0.000230931	0	0	0.00852135	2.30931e-05	0	0	2.30931e-05	k__Fungi;p__Basidiomycota;c__Agaricomycetes;o__Agaricales;f__unidentified;g__unidentified;s__Agaricales sp
OTU_69	6.92793e-05	6.92793e-05	0	2.30931e-05	0	0.0172044	0	0	0	k__Fungi;p__Basidiomycota;c__Microbotryomycetes;o__Sporidiobolales;f__Incertae sedis;g__Rhodotorula;s__Rhodotorula mucilaginosa
OTU_70	2.30931e-05	0	0.000230931	6.92793e-05	0	0	0.00420294	0.00242477	0.00189363	k__Fungi;p__Ascomycota;c__Leotiomycetes;o__Helotiales;f__unidentified;g__unidentified;s__Helotiales sp
OTU_71	2.30931e-05	0	0	0.00787474	0	0.0023324	0.00030021	0.000184745	0.000161652	k__Fungi;p__Ascomycota;c__Dothideomycetes;o__Pleosporales;f__Cucurbitariaceae;g__Pyrenochaetopsis;s__Pyrenochaetopsis leptospora
OTU_72	0	0.00353324	0.00309447	0	0.000438769	0	0	0	0	k__Fungi;p__Ascomycota;c__Leotiomycetes;o__Leotiales;f__Bulgariaceae;g__Holwaya;s__Holwaya sp
OTU_73	0	0	0	0	0.00623513	0	0	0	0	k__Fungi;p__Chytridiomycota;c__unidentified;o__unidentified;f__unidentified;g__unidentified;s__Chytridiomycota sp
OTU_74	0.000184745	0.00452625	0.0033254	0	0	0.000138559	0	0	0	k__Fungi;p__Basidiomycota;c__Agaricomycetes;o__Polyporales;f__unidentified;g__unidentified;s__Polyporales sp
OTU_75	0	0	0	0	0.00672009	6.92793e-05	6.92793e-05	0	0	k__Fungi;p__Ascomycota;c__Leotiomycetes;o__Helotiales;f__unidentified;g__unidentified;s__Helotiales sp
OTU_76	0	0	2.30931e-05	0	0	0	6.92793e-05	0.00140868	0.00697411	k__Fungi;p__unidentified;c__unidentified;o__unidentified;f__unidentified;g__unidentified;s__uncultured fungus
OTU_77	4.61862e-05	0	0	2.30931e-05	0	0	0	0.00228622	0.00475718	k__Fungi;p__Ascomycota;c__Sordariomycetes;o__Hypocreales;f__Nectriaceae;g__Fusarium;s__Fusarium sp BJ19
OTU_78	2.30931e-05	4.61862e-05	0	0.00353324	0	0.00265571	0.000230931	0	0.000392583	k__Fungi;p__Ascomycota;c__Dothideomycetes;o__Pleosporales;f__unidentified;g__unidentified;s__Pleosporales sp
OTU_79	0	0.00198601	0.00277117	0	0	0	0	0	0	k__Fungi;p__Ascomycota;c__Leotiomycetes;o__Helotiales;f__unidentified;g__unidentified;s__Helotiales sp
OTU_80	0	0	2.30931e-05	0	0	0	0	0.00198601	0.0073436	k__Fungi;p__Ascomycota;c__Incertae sedis;o__Incertae sedis;f__Incertae sedis;g__Ciliophora;s__Ciliophora sp
OTU_81	0	0.00191673	0.00260952	0	0	0	0	0	0	k__Fungi;p__Ascomycota;c__Sordariomycetes;o__Hypocreales;f__Ophiocordycipitaceae;g__Tolypocladium;s__Tolypocladium tundrense
OTU_82	0	0	0	0	0	0	0.00489573	0.00323303	0.000831351	k__Fungi;p__Basidiomycota;c__Agaricomycetes;o__Cantharellales;f__Ceratobasidiaceae;g__Ceratobasidium;s__Ceratobasidium sp 2 MV_2011
OTU_83	0	0	0	0	0.00464171	0	0	2.30931e-05	0	k__Fungi;p__Basidiomycota;c__Agaricomycetes;o__Agaricales;f__Entolomataceae;g__Entoloma;s__Entoloma sericeum
OTU_84	0	0	0	0	0.000531141	2.30931e-05	0.00254024	0.0016858	0.00318685	k__Fungi;p__Ascomycota;c__unidentified;o__unidentified;f__unidentified;g__unidentified;s__Ascomycota sp
OTU_85	0	0.00226312	0.00226312	2.30931e-05	0.000554234	0	0	0	0	k__Fungi;p__Ascomycota;c__Sordariomycetes;o__Hypocreales;f__Nectriaceae;g__unidentified;s__Nectriaceae sp
OTU_86	0	0	0	0	0	0	0.00212456	0.00240168	0.00113156	k__Fungi;p__Ascomycota;c__Incertae sedis;o__Incertae sedis;f__Incertae sedis;g__Ciliophora;s__Ciliophora sp
OTU_87	0	0.00219384	0.0020091	0	0	0.000762072	0	0	0	k__Fungi;p__Ascomycota;c__Sordariomycetes;o__Chaetosphaeriales;f__Chaetosphaeriaceae;g__Chaetosphaeria;s__Chaetosphaeria sp
OTU_88	0	0	0	0	0	0	2.30931e-05	2.30931e-05	0.00605039	k__Fungi;p__Ascomycota;c__Incertae sedis;o__Incertae sedis;f__Incertae sedis;g__Ciliophora;s__Ciliophora sp
OTU_89	6.92793e-05	0.00191673	0.00103919	0	0	0	0.00131631	0.000762072	0.00157033	k__Fungi;p__Zygomycota;c__Incertae sedis;o__Mortierellales;f__Mortierellaceae;g__Mortierella;s__Mortierella sp WD32A
OTU_90	2.30931e-05	0	0	0.000230931	0	0	0.00274808	0.00131631	0.000207838	k__Fungi;p__Basidiomycota;c__Tremellomycetes;o__Tremellales;f__Incertae sedis;g__Dioszegia;s__Dioszegia rishiriensis
OTU_91	0	0	6.92793e-05	2.30931e-05	0.000161652	0	0	0.00175507	0.0039951	k__Fungi;p__Ascomycota;c__Incertae sedis;o__Incertae sedis;f__Incertae sedis;g__Ciliophora;s__Ciliophora sp
OTU_92	0	0	0	0.000369489	0	0	0.000230931	0.00431841	0.0020091	k__Fungi;p__Ascomycota;c__Incertae sedis;o__Incertae sedis;f__Incertae sedis;g__Ciliophora;s__Ciliophora sp
OTU_93	0	0	0	2.30931e-05	0	2.30931e-05	0.00383345	0.00219384	0.00210147	k__Fungi;p__Basidiomycota;c__Tremellomycetes;o__Cystofilobasidiales;f__Cystofilobasidiaceae;g__Udeniomyces;s__Udeniomyces pyricola
OTU_94	0	0	0	0	0.00337159	0	0.00205528	0.000762072	0.000230931	k__Fungi;p__Ascomycota;c__Sordariomycetes;o__unidentified;f__unidentified;g__unidentified;s__Sordariomycetes sp
OTU_95	0	0.00090063	0.000785165	0.00189363	0	0.000184745	0.000138559	6.92793e-05	0.000531141	k__Fungi;p__Basidiomycota;c__Agaricomycetes;o__Agaricales;f__Strophariaceae;g__Hypholoma;s__Hypholoma sp
OTU_96	4.61862e-05	9.23724e-05	0	0	0	0.00531141	0	0	0	k__Fungi;p__Ascomycota;c__Sordariomycetes;o__Hypocreales;f__unidentified;g__unidentified;s__Hypocreales sp
OTU_97	0	4.61862e-05	4.61862e-05	0	0.00406438	0.000161652	0.000138559	6.92793e-05	2.30931e-05	k__Fungi;p__Chytridiomycota;c__Incertae sedis;o__Incertae sedis;f__Incertae sedis;g__Betamyces;s__Betamyces americaemeridionalis
OTU_98	0.000138559	0	0	0	4.61862e-05	0	0.000993003	0.000438769	0.00230931	k__Fungi;p__Ascomycota;c__Sordariomycetes;o__Hypocreales;f__Hypocreaceae;g__Trichoderma;s__Trichoderma pubescens
OTU_99	0	0	0	0	0.0102302	0	0.000415676	0.000184745	0.000623513	k__Fungi;p__Glomeromycota;c__Glomeromycetes;o__Archaeosporales;f__unidentified;g__unidentified;s__uncultured Archaeosporales
OTU_100	0	0	4.61862e-05	0	0	0	0.000323303	0.00327922	0.00157033	k__Fungi;p__unidentified;c__unidentified;o__unidentified;f__unidentified;g__unidentified;s__uncultured fungus
OTU_101	0	0.000115465	0	6.92793e-05	0.000461862	0	0.000438769	0.00129321	0.00304829	k__Fungi;p__Ascomycota;c__Incertae sedis;o__Incertae sedis;f__Incertae sedis;g__Ciliophora;s__Ciliophora sp
OTU_102	0	0.00494192	0.00431841	0	0	0	0.000438769	0.000461862	0.000808258	k__Fungi;p__Ascomycota;c__Incertae sedis;o__Incertae sedis;f__Incertae sedis;g__Ciliophora;s__Ciliophora sp
OTU_103	0	0.00274808	0.00288664	0	0	0	0	2.30931e-05	0	k__Fungi;p__Ascomycota;c__Sordariomycetes;o__Hypocreales;f__Ophiocordycipitaceae;g__Ophiocordyceps;s__Ophiocordyceps heteropoda
OTU_104	0	0	0	0	0.000438769	0	0.00110847	0.000484955	0.00115465	k__Fungi;p__Ascomycota;c__Sordariomycetes;o__Xylariales;f__Xylariaceae;g__Coniolariella;s__Coniolariella ershadii
OTU_105	0	2.30931e-05	0	0.00307138	0	0	0	0	0.000138559	k__Fungi;p__Ascomycota;c__Leotiomycetes;o__Helotiales;f__unidentified;g__unidentified;s__Helotiales sp 84 OA_2013
OTU_106	4.61862e-05	0	6.92793e-05	0	0.000230931	0	9.23724e-05	0.00154724	0.00325613	k__Fungi;p__Ascomycota;c__Incertae sedis;o__Incertae sedis;f__Incertae sedis;g__Ciliophora;s__Ciliophora sp
OTU_107	0	0	0	0	0.0046879	0	0	0	0	k__Fungi;p__Ascomycota;c__Dothideomycetes;o__Incertae sedis;f__Myxotrichaceae;g__Oidiodendron;s__Oidiodendron sp
OTU_108	0	0.000877537	0.00170889	0	0	2.30931e-05	0	0	4.61862e-05	k__Fungi;p__Ascomycota;c__Leotiomycetes;o__Helotiales;f__unidentified;g__unidentified;s__Helotiales sp 7 ICMP 18919
OTU_109	0	0	0	0	0.0030021	0	0	0	0	k__Fungi;p__Basidiomycota;c__Agaricomycetes;o__Agaricales;f__unidentified;g__unidentified;s__Agaricales sp
OTU_110	2.30931e-05	0	0	4.61862e-05	0	0.0036718	0	0	0	k__Fungi;p__Ascomycota;c__Dothideomycetes;o__Pleosporales;f__Montagnulaceae;g__Paraconiothyrium;s__Paraconiothyrium sp
OTU_111	2.30931e-05	0	0	0.00378727	0	0	0	0	6.92793e-05	k__Fungi;p__Chytridiomycota;c__Chytridiomycetes;o__Rhizophydiales;f__Incertae sedis;g__Operculomyces;s__Operculomyces laminatus
OTU_112	0	0.00115465	0.000346396	0	0.000577327	0	4.61862e-05	6.92793e-05	0	k__Fungi;p__Ascomycota;c__unidentified;o__unidentified;f__unidentified;g__unidentified;s__Ascomycota sp
OTU_113	0	0.000115465	0.000161652	0.00371799	4.61862e-05	0	9.23724e-05	2.30931e-05	0.00030021	k__Fungi;p__Ascomycota;c__Sordariomycetes;o__Sordariales;f__Chaetomiaceae;g__Trichocladium;s__Trichocladium asperum
OTU_114	9.23724e-05	6.92793e-05	0.000184745	0.000877537	0	2.30931e-05	0	2.30931e-05	0.00295592	k__Fungi;p__Ascomycota;c__Leotiomycetes;o__Helotiales;f__Incertae sedis;g__Tetracladium;s__Tetracladium maxilliforme
OTU_115	0	0	0	0	0	0	0	0.00140868	0.00293282	k__Fungi;p__Ascomycota;c__Incertae sedis;o__Incertae sedis;f__Incertae sedis;g__Ciliophora;s__Ciliophora sp
OTU_116	0.000785165	0.000323303	0.000138559	0.00122393	0	0	2.30931e-05	9.23724e-05	2.30931e-05	k__Fungi;p__Ascomycota;c__Eurotiomycetes;o__Eurotiales;f__Trichocomaceae;g__Penicillium;s__Penicillium oxalicum
OTU_117	0	0.00175507	0.00159342	0	0	0	0.000438769	0.000554234	0.000531141	k__Fungi;p__unidentified;c__unidentified;o__unidentified;f__unidentified;g__unidentified;s__uncultured fungus
OTU_118	2.30931e-05	0	2.30931e-05	2.30931e-05	0	0	0	0.000623513	0.00272498	k__Fungi;p__Ascomycota;c__Sordariomycetes;o__unidentified;f__unidentified;g__unidentified;s__Sordariomycetes sp
OTU_119	0.000207838	0	0	0.000138559	4.61862e-05	0.000415676	0.000461862	0.000115465	0.00325613	k__Fungi;p__Ascomycota;c__Dothideomycetes;o__Pleosporales;f__Phaeosphaeriaceae;g__Phaeosphaeria;s__Phaeosphaeria sp
OTU_120	0	0	0	0.00325613	0.000692793	0	0	2.30931e-05	0.000277117	k__Fungi;p__unidentified;c__unidentified;o__unidentified;f__unidentified;g__unidentified;s__uncultured fungus
OTU_121	2.30931e-05	0	0	2.30931e-05	0	0.00387964	2.30931e-05	0	0	k__Fungi;p__Ascomycota;c__Incertae sedis;o__Incertae sedis;f__Incertae sedis;g__Ciliophora;s__Ciliophora sp
OTU_122	0.00390273	0	2.30931e-05	0	0	0	0	2.30931e-05	0	k__Fungi;p__Ascomycota;c__Dothideomycetes;o__Capnodiales;f__Davidiellaceae;g__Cladosporium;s__Cladosporium sphaerospermum
OTU_123	4.61862e-05	0	0	0.000508048	0.00346396	2.30931e-05	0	0	0.000254024	k__Fungi;p__Ascomycota;c__Eurotiomycetes;o__Eurotiales;f__unidentified;g__unidentified;s__Eurotiales sp
OTU_124	0	0	0	0	0.00170889	0	0	0	0	k__Fungi;p__Ascomycota;c__Leotiomycetes;o__Helotiales;f__unidentified;g__unidentified;s__Helotiales sp
OTU_125	0	0	0	0	0.00320994	0	0	0	0	k__Fungi;p__Ascomycota;c__Leotiomycetes;o__Helotiales;f__unidentified;g__unidentified;s__Helotiales sp
OTU_126	0	0	0	0	0.00182435	0	0	0	0	k__Fungi;p__Ascomycota;c__Sordariomycetes;o__Coniochaetales;f__Coniochaetaceae;g__Lecythophora;s__Lecythophora sp
OTU_127	0	0	0	0.00090063	0	0.00203219	0	0	2.30931e-05	k__Fungi;p__Ascomycota;c__Sordariomycetes;o__Hypocreales;f__Nectriaceae;g__Fusarium;s__Fusarium sp JJP_2009a
OTU_128	4.61862e-05	0.000184745	6.92793e-05	4.61862e-05	0.000115465	2.30931e-05	0.0013394	0.00122393	0	k__Fungi;p__Zygomycota;c__Incertae sedis;o__Mortierellales;f__Mortierellaceae;g__Mortierella;s__Mortierella cf gamsii CBS 55173
OTU_129	0	2.30931e-05	0	0	0	0.00297901	0	0	0	k__Fungi;p__unidentified;c__unidentified;o__unidentified;f__unidentified;g__unidentified;s__uncultured fungus
OTU_130	0	0.00198601	0.00096991	0	0	2.30931e-05	0	0	0	k__Fungi;p__Basidiomycota;c__Agaricomycetes;o__Thelephorales;f__Thelephoraceae;g__unidentified;s__Thelephoraceae sp
OTU_131	0.00270189	0	0	0	0	0	0	2.30931e-05	0	k__Fungi;p__Ascomycota;c__Dothideomycetes;o__Pleosporales;f__Pleosporaceae;g__Setosphaeria;s__Setosphaeria turcica
OTU_132	0	0.000508048	0.00157033	0	0	0	0	0	0	k__Fungi;p__Ascomycota;c__Leotiomycetes;o__Helotiales;f__Dermateaceae;g__Cryptosporiopsis;s__Cryptosporiopsis brunnea
OTU_133	2.30931e-05	0	0	0	0	0.00431841	0	0	0	k__Fungi;p__unidentified;c__unidentified;o__unidentified;f__unidentified;g__unidentified;s__uncultured soil fungus
OTU_134	2.30931e-05	0	0	0	0	0	0.00090063	0.0006697	4.61862e-05	k__Fungi;p__Basidiomycota;c__Tremellomycetes;o__Tremellales;f__Incertae sedis;g__Bullera;s__Bullera globospora
OTU_135	0	0	0	0	0.00157033	0	0	0	0	k__Fungi;p__unidentified;c__unidentified;o__unidentified;f__unidentified;g__unidentified;s__uncultured fungus
OTU_136	0.00138559	0	0	0	0	6.92793e-05	0.000161652	0	0	k__Fungi;p__Ascomycota;c__Dothideomycetes;o__Pleosporales;f__unidentified;g__unidentified;s__Pleosporales sp
OTU_137	0	4.61862e-05	0	0.00136249	0	0	0	0	6.92793e-05	k__Fungi;p__Ascomycota;c__Sordariomycetes;o__Sordariales;f__Chaetomiaceae;g__unidentified;s__Chaetomiaceae sp
OTU_138	0	0	0	0	0.00129321	0	0	0	0	k__Fungi;p__Ascomycota;c__Leotiomycetes;o__unidentified;f__unidentified;g__unidentified;s__Leotiomycetes sp
OTU_139	0	0	0	0	0.00161652	0	6.92793e-05	0	0	k__Fungi;p__Zygomycota;c__Incertae sedis;o__Basidiobolales;f__unidentified;g__unidentified;s__Basidiobolales sp
OTU_140	0	0	0	0	0	0	0.000508048	0.00152414	0	k__Fungi;p__Ascomycota;c__Incertae sedis;o__Incertae sedis;f__Incertae sedis;g__Ciliophora;s__Ciliophora sp
OTU_141	0	0	0	0	0.0023555	0	0	0	0	k__Fungi;p__unidentified;c__unidentified;o__unidentified;f__unidentified;g__unidentified;s__uncultured fungus
OTU_142	2.30931e-05	0	0	0	0	0	0.000115465	0.00140868	0.000646606	k__Fungi;p__Ascomycota;c__Incertae sedis;o__Incertae sedis;f__Incertae sedis;g__Ciliophora;s__Ciliophora sp
OTU_143	0	9.23724e-05	0.000346396	0	0	0.000392583	0.00030021	0.000207838	0.00196291	k__Fungi;p__Ascomycota;c__Leotiomycetes;o__Helotiales;f__Incertae sedis;g__Leptodontidium;s__Leptodontidium sp nc_besc_4g
OTU_144	0	0	0	0	0	0	0	0.000415676	0.00129321	k__Fungi;p__Ascomycota;c__Sordariomycetes;o__Hypocreales;f__Bionectriaceae;g__unidentified;s__Bionectriaceae sp
OTU_145	2.30931e-05	0	0	0	0	0	0.00115465	0.000230931	0.000115465	k__Fungi;p__Ascomycota;c__Dothideomycetes;o__Pleosporales;f__Cucurbitariaceae;g__Pyrenochaetopsis;s__Pyrenochaetopsis pratorum
OTU_146	0	0	0	0	0	0	0.0010161	0.000531141	0.000346396	k__Fungi;p__Chytridiomycota;c__Chytridiomycetes;o__Rhizophydiales;f__unidentified;g__unidentified;s__Rhizophydiales sp Chy_Lys2009
OTU_147	0	9.23724e-05	0	0.000277117	0	0.00150105	0	0	0	k__Fungi;p__Ascomycota;c__Incertae sedis;o__Incertae sedis;f__Incertae sedis;g__Filosporella;s__Filosporella fistucella
OTU_148	0	0	0	4.61862e-05	0	2.30931e-05	0.00106228	0.000369489	6.92793e-05	k__Fungi;p__Ascomycota;c__Dothideomycetes;o__unidentified;f__unidentified;g__unidentified;s__Dothideomycetes sp
OTU_149	0	0.00124703	0.000346396	0	0	0	0	0	0	k__Fungi;p__Basidiomycota;c__Agaricomycetes;o__Agaricales;f__Hydnangiaceae;g__Laccaria;s__Laccaria montana
OTU_150	0.000323303	0.000230931	0	0.0013394	0.000184745	0	6.92793e-05	4.61862e-05	4.61862e-05	k__Fungi;p__Ascomycota;c__Eurotiomycetes;o__Eurotiales;f__Trichocomaceae;g__Talaromyces;s__Talaromyces derxii
OTU_151	6.92793e-05	0	0.000392583	0.00124703	0.000484955	6.92793e-05	2.30931e-05	0.000138559	0.00274808	k__Fungi;p__Ascomycota;c__Leotiomycetes;o__Helotiales;f__unidentified;g__unidentified;s__uncultured Helotiales
OTU_152	0	0	0	0	0	0	0.000415676	0.000484955	0.000808258	k__Fungi;p__unidentified;c__unidentified;o__unidentified;f__unidentified;g__unidentified;s__uncultured fungus
OTU_153	4.61862e-05	0	0.000138559	6.92793e-05	6.92793e-05	0	0	4.61862e-05	0.0043415	k__Fungi;p__Zygomycota;c__Incertae sedis;o__Mucorales;f__Rhizopodaceae;g__Rhizopus;s__Rhizopus arrhizus var. arrhizus
OTU_154	0	0	0	0	0	0	0	0.000646606	0.00106228	k__Fungi;p__Ascomycota;c__Incertae sedis;o__Incertae sedis;f__Incertae sedis;g__Ciliophora;s__Ciliophora sp
OTU_155	0	0	0	0	0	0	0.00113156	0.0010161	0	k__Fungi;p__unidentified;c__unidentified;o__unidentified;f__unidentified;g__unidentified;s__uncultured fungus
OTU_156	0	0	0	0	0.00106228	0	0	0	0	k__Fungi;p__Glomeromycota;c__unidentified;o__unidentified;f__unidentified;g__unidentified;s__uncultured Glomeromycota
OTU_157	0	0	0	0	0	0	0	6.92793e-05	0.00138559	k__Fungi;p__unidentified;c__unidentified;o__unidentified;f__unidentified;g__unidentified;s__uncultured fungus
OTU_158	0	0.000738979	0.000484955	0	0	0	0	0	0	k__Fungi;p__unidentified;c__unidentified;o__unidentified;f__unidentified;g__unidentified;s__uncultured fungus
OTU_159	0	0	0	0	0	0	0	0.000323303	0.00152414	k__Fungi;p__Ascomycota;c__Incertae sedis;o__Incertae sedis;f__Incertae sedis;g__Ciliophora;s__Ciliophora sp
OTU_160	2.30931e-05	0	0	0	0	0.00161652	0	0	0	k__Fungi;p__Ascomycota;c__Incertae sedis;o__Incertae sedis;f__Incertae sedis;g__Ciliophora;s__Ciliophora sp
OTU_161	0	0	0	0	0.00182435	0	0	0	0	k__Fungi;p__unidentified;c__unidentified;o__unidentified;f__unidentified;g__unidentified;s__uncultured fungus
OTU_162	0.000161652	4.61862e-05	0	0.000646606	0	2.30931e-05	2.30931e-05	9.23724e-05	0.000877537	k__Fungi;p__Ascomycota;c__Sordariomycetes;o__Sordariales;f__Chaetomiaceae;g__Chaetomium;s__Chaetomium jatrophae
OTU_163	0	0	0	0	0.00191673	0.000254024	0	0	0	k__Fungi;p__Ascomycota;c__Saccharomycetes;o__Saccharomycetales;f__Lipomycetaceae;g__Lipomyces;s__Lipomyces starkeyi
OTU_164	0	0	0	0	0.0013394	2.30931e-05	0	0	0	k__Fungi;p__Basidiomycota;c__Agaricomycetes;o__Agaricales;f__Strophariaceae;g__Hypholoma;s__Hypholoma sp
OTU_165	0	6.92793e-05	0.000484955	0	0	6.92793e-05	0	0.000115465	0.00304829	k__Fungi;p__Ascomycota;c__Leotiomycetes;o__Helotiales;f__Hyaloscyphaceae;g__Cistella;s__Cistella sp KUS_F52527
OTU_166	0	0	0	0.000184745	0.000369489	0	0.000138559	0.000115465	0.000230931	k__Fungi;p__Ascomycota;c__Eurotiomycetes;o__Eurotiales;f__Trichocomaceae;g__Penicillium;s__Penicillium coralligerum
OTU_167	0	0	0	0	0	0	4.61862e-05	0.000207838	0.00124703	k__Fungi;p__Ascomycota;c__Incertae sedis;o__Incertae sedis;f__Incertae sedis;g__Ciliophora;s__Ciliophora sp
OTU_168	0	0	0	0	0	0	0	9.23724e-05	0.00143177	k__Fungi;p__unidentified;c__unidentified;o__unidentified;f__unidentified;g__unidentified;s__uncultured fungus
OTU_169	0	0	9.23724e-05	0	0.000277117	0	0	0	0.00117775	No blast hit
OTU_170	2.30931e-05	0	0	0	0	0	9.23724e-05	0.00030021	0.00103919	k__Fungi;p__Ascomycota;c__Incertae sedis;o__Incertae sedis;f__Incertae sedis;g__Ciliophora;s__Ciliophora sp
OTU_171	0	2.30931e-05	0	0	0	0	0.000161652	0.00115465	0.000877537	k__Fungi;p__Ascomycota;c__Incertae sedis;o__Incertae sedis;f__Incertae sedis;g__Ciliophora;s__Ciliophora sp
OTU_172	0	0	2.30931e-05	4.61862e-05	0	9.23724e-05	0	0.00341778	0.000369489	No blast hit
OTU_173	0	0	0	0	0.00106228	0	0	0	0	k__Fungi;p__Basidiomycota;c__Agaricomycetes;o__Agaricales;f__unidentified;g__unidentified;s__Agaricales sp
OTU_174	0	0	0	0	0	0.00249405	9.23724e-05	0	0	k__Fungi;p__Basidiomycota;c__Tremellomycetes;o__Tremellales;f__Incertae sedis;g__Cryptococcus;s__Cryptococcus sp
OTU_175	4.61862e-05	9.23724e-05	2.30931e-05	2.30931e-05	0	0.000692793	0.00859063	0.0120315	0.000508048	k__Fungi;p__Ascomycota;c__Incertae sedis;o__Incertae sedis;f__Incertae sedis;g__Ciliophora;s__Ciliophora sp
OTU_176	2.30931e-05	0.000392583	0.000392583	0	0	0	0	0	0	k__Fungi;p__Ascomycota;c__unidentified;o__unidentified;f__unidentified;g__unidentified;s__Ascomycota sp
OTU_177	0	0.00096991	9.23724e-05	0	0	0	0	0	0	k__Fungi;p__Ascomycota;c__Incertae sedis;o__Incertae sedis;f__Incertae sedis;g__Ciliophora;s__Ciliophora sp
OTU_178	0	2.30931e-05	0	0	0.000762072	0	0	0	0	k__Fungi;p__unidentified;c__unidentified;o__unidentified;f__unidentified;g__unidentified;s__uncultured fungus
OTU_179	0	0	0	0	0	2.30931e-05	0.000415676	0.000184745	0.000207838	k__Fungi;p__Basidiomycota;c__Tremellomycetes;o__Tremellales;f__Incertae sedis;g__Bulleromyces;s__Bulleromyces albus
OTU_180	0	0	0	0	0	0	2.30931e-05	0.000461862	0.000554234	k__Fungi;p__Rozellomycota;c__unidentified;o__unidentified;f__unidentified;g__unidentified;s__Rozellomycota sp
OTU_181	0	0	0	0	0	0	0.000508048	0.00030021	0.000161652	k__Fungi;p__Ascomycota;c__Leotiomycetes;o__Helotiales;f__Hyaloscyphaceae;g__Lachnum;s__Lachnum sp
OTU_182	0	0	0	4.61862e-05	0	0	0.000346396	0.00207838	4.61862e-05	k__Fungi;p__unidentified;c__unidentified;o__unidentified;f__unidentified;g__unidentified;s__uncultured fungus
OTU_183	2.30931e-05	0	0.000346396	0	0	0.000230931	0	0	0.000461862	k__Fungi;p__Ascomycota;c__Leotiomycetes;o__Helotiales;f__unidentified;g__unidentified;s__Helotiales sp
OTU_184	0	0.00138559	0.000762072	0	0	0	0.00526522	0.00713576	0.00856754	k__Fungi;p__Ascomycota;c__Incertae sedis;o__Incertae sedis;f__Incertae sedis;g__Ciliophora;s__Ciliophora sp
OTU_185	0	0	0	0	0.000923724	0	0	0	0	k__Fungi;p__Basidiomycota;c__unidentified;o__unidentified;f__unidentified;g__unidentified;s__Basidiomycota sp
OTU_186	0	0	0	0	0.00136249	0	0	0	0	k__Fungi;p__Basidiomycota;c__unidentified;o__unidentified;f__unidentified;g__unidentified;s__Basidiomycota sp
OTU_187	0	0	0	0	0	0	0	0.000207838	0.000646606	k__Fungi;p__Basidiomycota;c__Tremellomycetes;o__Trichosporonales;f__Trichosporonaceae;g__Trichosporon;s__Trichosporon jirovecii
OTU_188	0.000323303	0	0	2.30931e-05	0	0	0.000392583	4.61862e-05	0	k__Fungi;p__Basidiomycota;c__Tremellomycetes;o__Tremellales;f__Incertae sedis;g__Cryptococcus;s__Cryptococcus magnus
OTU_189	0	0	0	0	0	0	0	0.000277117	0.00110847	No blast hit
OTU_190	0	0	0	0.000438769	0	0.00131631	0	0.000161652	0.000254024	k__Fungi;p__Ascomycota;c__Sordariomycetes;o__Hypocreales;f__Incertae sedis;g__Emericellopsis;s__Emericellopsis terricola
OTU_191	0	0.000346396	0.000438769	0	0	0	0	2.30931e-05	0	k__Fungi;p__Ascomycota;c__Dothideomycetes;o__Incertae sedis;f__Pseudeurotiaceae;g__Leuconeurospora;s__Leuconeurospora sp
OTU_192	0	0	0	0	0.000554234	0	0	0	0	k__Fungi;p__Ascomycota;c__Sordariomycetes;o__Hypocreales;f__Hypocreaceae;g__unidentified;s__Hypocreaceae sp
OTU_193	0.000115465	4.61862e-05	0	4.61862e-05	0	0.0170427	0	0	0	k__Fungi;p__Ascomycota;c__Incertae sedis;o__Incertae sedis;f__Incertae sedis;g__Ciliophora;s__Ciliophora sp
OTU_194	2.30931e-05	0.000323303	0.000161652	0.000138559	0	0	4.61862e-05	2.30931e-05	0	k__Fungi;p__Basidiomycota;c__Microbotryomycetes;o__Sporidiobolales;f__Incertae sedis;g__Rhodotorula;s__Rhodotorula sp DT3
OTU_195	0	0	0	0	0	0	0.000392583	0.000461862	0	k__Fungi;p__Ascomycota;c__Incertae sedis;o__Incertae sedis;f__Incertae sedis;g__Ciliophora;s__Ciliophora sp
OTU_196	0	0	0	0.000277117	0	0.000946817	0	0	0	k__Fungi;p__Ascomycota;c__Leotiomycetes;o__Helotiales;f__Hyaloscyphaceae;g__unidentified;s__Hyaloscyphaceae sp
OTU_197	0	0	0	2.30931e-05	0	0.000993003	0	0	0	k__Fungi;p__Ascomycota;c__Incertae sedis;o__Incertae sedis;f__Incertae sedis;g__Ciliophora;s__Ciliophora sp
OTU_198	0	0	0	0	0	2.30931e-05	0.000230931	6.92793e-05	0.000415676	k__Fungi;p__Ascomycota;c__Sordariomycetes;o__Hypocreales;f__Incertae sedis;g__Acremonium;s__Acremonium sp ANTCW08_162
OTU_199	0	0.000946817	4.61862e-05	0	0	0	0	0	0	No blast hit
OTU_200	0	0.000461862	0.000230931	0	0	0	0	0	0	k__Fungi;p__Ascomycota;c__Dothideomycetes;o__Pleosporales;f__unidentified;g__unidentified;s__Pleosporales sp
OTU_201	0	0	0	0	0	0	0	0.000138559	0.00106228	k__Fungi;p__unidentified;c__unidentified;o__unidentified;f__unidentified;g__unidentified;s__uncultured fungus
OTU_202	0	0	0	0	0	0.00103919	0	0	0	k__Fungi;p__unidentified;c__unidentified;o__unidentified;f__unidentified;g__unidentified;s__uncultured soil fungus
OTU_203	0	0	0	0	0.00161652	0	0	0	0	k__Fungi;p__unidentified;c__unidentified;o__unidentified;f__unidentified;g__unidentified;s__uncultured fungus
OTU_204	4.61862e-05	0	0	9.23724e-05	0	0	0	0.000369489	0.00090063	k__Fungi;p__unidentified;c__unidentified;o__unidentified;f__unidentified;g__unidentified;s__uncultured fungus
OTU_205	4.61862e-05	0	0	0	0	0.00096991	0	0	0	k__Fungi;p__unidentified;c__unidentified;o__unidentified;f__unidentified;g__unidentified;s__uncultured fungus
OTU_206	0	0	0	0	0	0	6.92793e-05	0.000577327	0.000138559	k__Fungi;p__Ascomycota;c__Incertae sedis;o__Incertae sedis;f__Incertae sedis;g__Ciliophora;s__Ciliophora sp
OTU_207	0	0	0	0	0	0.0010161	0	0	0	k__Fungi;p__Chytridiomycota;c__Chytridiomycetes;o__Rhizophydiales;f__Rhizophydiaceae;g__Rhizophydium;s__Rhizophydium sp JEL_356
OTU_208	0	0	0	0	0	0	0.000138559	0.000554234	0.000184745	k__Fungi;p__unidentified;c__unidentified;o__unidentified;f__unidentified;g__unidentified;s__uncultured fungus
OTU_209	6.92793e-05	0	9.23724e-05	0.000508048	0	0.000415676	2.30931e-05	4.61862e-05	4.61862e-05	k__Fungi;p__Ascomycota;c__Sordariomycetes;o__Hypocreales;f__Nectriaceae;g__unidentified;s__Nectriaceae sp
OTU_210	0	0	0	0	0	0	0.000161652	0.000346396	0.000438769	k__Fungi;p__unidentified;c__unidentified;o__unidentified;f__unidentified;g__unidentified;s__uncultured fungus
OTU_211	0	0	4.61862e-05	0	0.000508048	0	0	0	0.000623513	k__Fungi;p__Ascomycota;c__Incertae sedis;o__Incertae sedis;f__Incertae sedis;g__Ciliophora;s__Ciliophora sp
OTU_212	0	0	0	0.000808258	0	0	0	0	2.30931e-05	k__Fungi;p__Ascomycota;c__Eurotiomycetes;o__unidentified;f__unidentified;g__unidentified;s__Eurotiomycetes sp
OTU_213	0	0.000323303	0.000392583	0	0	0	0	0	0	k__Fungi;p__Ascomycota;c__Leotiomycetes;o__Incertae sedis;f__unidentified;g__unidentified;s__Leotiomycetes sp
OTU_214	0	0	0	0	0	0	0.000646606	2.30931e-05	6.92793e-05	k__Fungi;p__Ascomycota;c__Dothideomycetes;o__Pleosporales;f__unidentified;g__unidentified;s__Pleosporales sp
OTU_215	0	0	2.30931e-05	0	0	0	0	0	0.000946817	k__Fungi;p__Glomeromycota;c__unidentified;o__unidentified;f__unidentified;g__unidentified;s__uncultured Glomeromycota
OTU_216	0	0.000115465	0	0	0.000508048	0	0	2.30931e-05	0	k__Fungi;p__Basidiomycota;c__Tremellomycetes;o__Tremellales;f__Incertae sedis;g__Cryptococcus;s__Cryptococcus podzolicus
OTU_217	0	0	0	0	0	0	0	0	0.00090063	No blast hit
OTU_218	0	0	0	0	0	0.00163961	0	0	0	k__Fungi;p__Ascomycota;c__Incertae sedis;o__Incertae sedis;f__Incertae sedis;g__Ciliophora;s__Ciliophora sp
OTU_219	6.92793e-05	0	0	0	0	0	0.000323303	0.000161652	0	k__Fungi;p__Basidiomycota;c__unidentified;o__unidentified;f__unidentified;g__unidentified;s__Basidiomycota sp
OTU_220	0	4.61862e-05	0	0.000115465	0	0.000715886	0	0	0	k__Fungi;p__Ascomycota;c__Sordariomycetes;o__Hypocreales;f__Incertae sedis;g__Acremonium;s__Acremonium psammosporum
OTU_221	0	0	0	0	0	0.00103919	0	0	0	k__Fungi;p__Ascomycota;c__Sordariomycetes;o__Chaetosphaeriales;f__Chaetosphaeriaceae;g__Chaetosphaeria;s__Chaetosphaeria dilabens
OTU_222	0.000184745	0	0	0	9.23724e-05	2.30931e-05	0.000461862	0.000277117	0.000207838	k__Fungi;p__Basidiomycota;c__Agaricomycetes;o__unidentified;f__unidentified;g__unidentified;s__Agaricomycetes sp
OTU_223	0	0	0	0	0	0.000531141	0	0	0.000323303	k__Fungi;p__Ascomycota;c__Leotiomycetes;o__Helotiales;f__unidentified;g__unidentified;s__Helotiales sp
OTU_224	0	0	0	0	0	0.000808258	4.61862e-05	0	0	k__Fungi;p__Ascomycota;c__Eurotiomycetes;o__Eurotiales;f__Trichocomaceae;g__Penicillium;s__Penicillium sp
OTU_225	0	0	0	0	0.000762072	0	0	2.30931e-05	0.000438769	k__Fungi;p__unidentified;c__unidentified;o__unidentified;f__unidentified;g__unidentified;s__uncultured fungus
OTU_226	0	0	2.30931e-05	0	0	0	0	0	0.00115465	k__Fungi;p__Ascomycota;c__Incertae sedis;o__Incertae sedis;f__Incertae sedis;g__Ciliophora;s__Ciliophora sp
OTU_227	0	0.000323303	0.000230931	0	0	0	0	0	0	k__Fungi;p__Ascomycota;c__Eurotiomycetes;o__Eurotiales;f__Trichocomaceae;g__Penicillium;s__Penicillium inflatum
OTU_228	0	0.000138559	0.000254024	0	0	0.00129321	0	0	0	k__Fungi;p__Ascomycota;c__Leotiomycetes;o__Helotiales;f__Hyaloscyphaceae;g__unidentified;s__Hyaloscyphaceae sp
OTU_229	0	2.30931e-05	0	0.000623513	0	0.000138559	0	0	0	k__Fungi;p__Ascomycota;c__Dothideomycetes;o__Pleosporales;f__Phaeosphaeriaceae;g__Phaeosphaeria;s__Phaeosphaeria sp
OTU_230	0	0	0	0	0	0	0.00030021	0.000161652	0.000138559	k__Fungi;p__Chytridiomycota;c__unidentified;o__unidentified;f__unidentified;g__unidentified;s__Chytridiomycota sp Mori B3
OTU_231	0	0	0	0	0.000461862	0	0	0	0	k__Fungi;p__Ascomycota;c__Incertae sedis;o__Incertae sedis;f__Incertae sedis;g__Ciliophora;s__Ciliophora sp
OTU_232	0	0	0	0	0	0	0.000415676	0.000230931	4.61862e-05	k__Fungi;p__Ascomycota;c__Leotiomycetes;o__Incertae sedis;f__Incertae sedis;g__Sarea;s__Sarea sp C65
OTU_233	0	0	0	0.00120084	4.61862e-05	0	0	0	0	k__Fungi;p__unidentified;c__unidentified;o__unidentified;f__unidentified;g__unidentified;s__uncultured fungus
OTU_234	0	0.000484955	0.000346396	0	0	0	0	0	0	k__Fungi;p__Basidiomycota;c__Agaricomycetes;o__Thelephorales;f__Thelephoraceae;g__Tomentellopsis;s__Tomentellopsis sp
OTU_235	2.30931e-05	0	0	0	0	0.000184745	0.000531141	0.000415676	4.61862e-05	k__Fungi;p__Basidiomycota;c__Microbotryomycetes;o__Sporidiobolales;f__Incertae sedis;g__Rhodotorula;s__Rhodotorula vanillica
OTU_236	0	0	0	0	0	0	0.000508048	0.000484955	0	k__Fungi;p__Basidiomycota;c__Agaricomycetes;o__Cantharellales;f__Ceratobasidiaceae;g__Ceratobasidium;s__Ceratobasidium sp AG_C
OTU_237	0	0	0	0	0.000531141	0	0	0	0	k__Fungi;p__Basidiomycota;c__Tremellomycetes;o__Cystofilobasidiales;f__unidentified;g__unidentified;s__Cystofilobasidiales sp
OTU_238	0	0	6.92793e-05	0.0006697	0	0	0	0	0	k__Fungi;p__Basidiomycota;c__Tremellomycetes;o__Tremellales;f__Incertae sedis;g__Cryptococcus;s__Cryptococcus aerius
OTU_239	0	0.0006697	0.000369489	0	0	0	0	0	0	k__Fungi;p__Basidiomycota;c__Agaricomycetes;o__Agaricales;f__unidentified;g__unidentified;s__Agaricales sp
OTU_240	0	0	0	0	0.000438769	0	9.23724e-05	0.000138559	0.000207838	k__Fungi;p__Ascomycota;c__Leotiomycetes;o__Helotiales;f__unidentified;g__unidentified;s__Helotiales sp
OTU_241	0	0	0	0	0	0	0.000392583	9.23724e-05	2.30931e-05	k__Fungi;p__Ascomycota;c__Dothideomycetes;o__Pleosporales;f__unidentified;g__unidentified;s__Pleosporales sp
OTU_242	0.000438769	0	0	0	0	0	0	2.30931e-05	0	k__Fungi;p__Ascomycota;c__Dothideomycetes;o__unidentified;f__unidentified;g__unidentified;s__Dothideomycetes sp
OTU_243	0	6.92793e-05	0.000323303	0	0	0	0	0	0	k__Fungi;p__Ascomycota;c__Dothideomycetes;o__Pleosporales;f__Pleomassariaceae;g__Trematosphaeria;s__Trematosphaeria hydrela
OTU_244	0	0	0	0	0.000323303	0	0	0	0	k__Fungi;p__Ascomycota;c__Incertae sedis;o__Incertae sedis;f__Incertae sedis;g__Ciliophora;s__Ciliophora sp
OTU_245	0	4.61862e-05	2.30931e-05	0	0	0	9.23724e-05	4.61862e-05	0.000254024	k__Fungi;p__Basidiomycota;c__Tremellomycetes;o__unidentified;f__unidentified;g__unidentified;s__Tremellomycetes sp
OTU_246	0.000577327	0	0	0	0	0	0	0	0	k__Fungi;p__Ascomycota;c__Leotiomycetes;o__Erysiphales;f__Erysiphaceae;g__Blumeria;s__Blumeria graminis
OTU_247	0	0	0	0	0	0	0	0.000207838	0.000993003	k__Fungi;p__unidentified;c__unidentified;o__unidentified;f__unidentified;g__unidentified;s__uncultured fungus
OTU_248	0	0	0	0	0	0	0	2.30931e-05	4.61862e-05	No blast hit
OTU_249	0	0	0	0	0.000531141	0	0	0	0	k__Fungi;p__Ascomycota;c__Incertae sedis;o__Incertae sedis;f__Incertae sedis;g__Ciliophora;s__Ciliophora sp
OTU_250	6.92793e-05	0.016373	0.0112463	2.30931e-05	0	4.61862e-05	0	4.61862e-05	2.30931e-05	k__Fungi;p__Ascomycota;c__Leotiomycetes;o__unidentified;f__unidentified;g__unidentified;s__Leotiomycetes sp
OTU_251	0.000415676	0	2.30931e-05	0	0.000161652	0.000161652	0	0	0	k__Fungi;p__Ascomycota;c__Eurotiomycetes;o__Eurotiales;f__Trichocomaceae;g__Aspergillus;s__Aspergillus amstelodami
OTU_252	0	0	0	0.000438769	0	0	0	0	0	k__Fungi;p__Ascomycota;c__Incertae sedis;o__Incertae sedis;f__Incertae sedis;g__Staphylotrichum;s__Staphylotrichum sp
OTU_253	0.000415676	0	0	0	0	0	0	0	0	k__Fungi;p__Ascomycota;c__Leotiomycetes;o__Erysiphales;f__Erysiphaceae;g__Erysiphe;s__Erysiphe diffusa
OTU_254	0	0	0	0	0.000415676	0	0	0	0	k__Fungi;p__Basidiomycota;c__Agaricomycetes;o__Agaricales;f__unidentified;g__unidentified;s__Agaricales sp
OTU_255	0	0	0	0	0.000346396	0	0	0	0	k__Fungi;p__Basidiomycota;c__Agaricomycetes;o__unidentified;f__unidentified;g__unidentified;s__Agaricomycetes sp
OTU_256	9.23724e-05	9.23724e-05	2.30931e-05	0.000508048	0	0	0.000115465	4.61862e-05	0.00030021	k__Fungi;p__Ascomycota;c__Dothideomycetes;o__Pleosporales;f__Incertae sedis;g__unidentified;s__Pleosporales sp
OTU_257	0	0	0	0	0.000392583	0	0	0	0	k__Fungi;p__Basidiomycota;c__Agaricomycetes;o__unidentified;f__unidentified;g__unidentified;s__Agaricomycetes sp
OTU_258	0	0	0	0	0	0	0	4.61862e-05	0.000415676	k__Fungi;p__unidentified;c__unidentified;o__unidentified;f__unidentified;g__unidentified;s__uncultured fungus
OTU_259	0	0	0	0	0.000369489	0	0	0	0	k__Fungi;p__Zygomycota;c__Incertae sedis;o__Mortierellales;f__Mortierellaceae;g__Mortierella;s__Mortierella sp
OTU_260	0	0.000115465	9.23724e-05	0	0	0	0	6.92793e-05	0.000461862	k__Fungi;p__Ascomycota;c__Incertae sedis;o__Incertae sedis;f__Incertae sedis;g__Ciliophora;s__Ciliophora sp
OTU_261	0.000461862	2.30931e-05	0.000207838	0.000115465	0	0.000415676	0	0.000277117	0.000115465	k__Fungi;p__Ascomycota;c__Sordariomycetes;o__Hypocreales;f__Nectriaceae;g__Fusarium;s__Fusarium oxysporum
OTU_262	0.000184745	0	0	0	0	0	0.000254024	0.000115465	0	k__Fungi;p__Basidiomycota;c__Tremellomycetes;o__Tremellales;f__Incertae sedis;g__Dioszegia;s__Dioszegia zsoltii var. yunnanensis
OTU_263	0.000508048	0	0	0	0.000461862	0	6.92793e-05	0	2.30931e-05	k__Fungi;p__Ascomycota;c__Sordariomycetes;o__Hypocreales;f__Nectriaceae;g__Fusarium;s__Fusarium proliferatum
OTU_264	0.00030021	0	0	0.000323303	0	9.23724e-05	0.000115465	0.000115465	0	k__Fungi;p__Basidiomycota;c__Tremellomycetes;o__Tremellales;f__Incertae sedis;g__Cryptococcus;s__Cryptococcus sp
OTU_265	0.000207838	0	0	0.000184745	0	0	0	0	0	k__Fungi;p__Ascomycota;c__Dothideomycetes;o__Pleosporales;f__Pleosporaceae;g__Bipolaris;s__Bipolaris microstegii
OTU_266	0	0	0	0	0.000438769	0	0	0	0	k__Fungi;p__Basidiomycota;c__Agaricomycetes;o__Trechisporales;f__Hydnodontaceae;g__Trechispora;s__Trechispora cohaerens
OTU_267	0	0	0	0.000346396	0	0	0	0	0	k__Fungi;p__Ascomycota;c__Sordariomycetes;o__Sordariales;f__unidentified;g__unidentified;s__Sordariales sp MU_2009_1
OTU_268	0	0	0.000277117	0	0	0	0	0	0	k__Fungi;p__Ascomycota;c__Leotiomycetes;o__unidentified;f__unidentified;g__unidentified;s__Leotiomycetes sp
OTU_269	0	0	0	0	0	0.000138559	0.000115465	9.23724e-05	0	k__Fungi;p__Ascomycota;c__Sordariomycetes;o__unidentified;f__unidentified;g__unidentified;s__Sordariomycetes sp
OTU_270	0	0.000392583	6.92793e-05	0	0	0	0	0	0	k__Fungi;p__Ascomycota;c__unidentified;o__unidentified;f__unidentified;g__unidentified;s__Ascomycota sp
OTU_271	0	0.000254024	0.000115465	0	0	0	0	0	0	k__Fungi;p__Basidiomycota;c__Agaricomycetes;o__Agaricales;f__Cortinariaceae;g__Cortinarius;s__Cortinarius sp
OTU_272	0.000138559	0	0	6.92793e-05	0	0.000184745	6.92793e-05	2.30931e-05	0	k__Fungi;p__Ascomycota;c__Sordariomycetes;o__Hypocreales;f__Incertae sedis;g__Sarocladium;s__Sarocladium strictum
OTU_273	0	0.000415676	0.000323303	0	0	0	0	0	0	k__Fungi;p__Ascomycota;c__unidentified;o__unidentified;f__unidentified;g__unidentified;s__Ascomycota sp
OTU_274	0.000115465	0	2.30931e-05	4.61862e-05	0	6.92793e-05	0	2.30931e-05	0.00096991	k__Fungi;p__Ascomycota;c__Dothideomycetes;o__Pleosporales;f__Pleosporaceae;g__unidentified;s__Pleosporaceae sp
OTU_275	0	0.000161652	0.000138559	0	0	0	4.61862e-05	2.30931e-05	0	k__Fungi;p__Ascomycota;c__Sordariomycetes;o__unidentified;f__unidentified;g__unidentified;s__Sordariomycetes sp
OTU_276	0	0.000138559	0.000230931	0	0	0	0	6.92793e-05	0	k__Fungi;p__Ascomycota;c__Sordariomycetes;o__Hypocreales;f__Hypocreaceae;g__Hypocrea;s__Hypocrea alutacea
OTU_277	0.000138559	0	0	0	0	0	0.000184745	6.92793e-05	0.000277117	k__Fungi;p__Basidiomycota;c__Tremellomycetes;o__Tremellales;f__Incertae sedis;g__Hannaella;s__Hannaella zeae
OTU_278	0	0	0	0.000484955	0	0	0	0	0	k__Fungi;p__Ascomycota;c__Dothideomycetes;o__Pleosporales;f__unidentified;g__unidentified;s__Pleosporales sp
OTU_279	0	0.00060042	6.92793e-05	0	0	0	0	0	0	k__Fungi;p__Ascomycota;c__unidentified;o__unidentified;f__unidentified;g__unidentified;s__Ascomycota sp
OTU_280	0	0	0	0.000415676	0	0	0	0	0	k__Fungi;p__Zygomycota;c__Incertae sedis;o__Mucorales;f__Mucoraceae;g__Mucor;s__Mucor circinelloides f. lusitanicus
OTU_281	0.000230931	0	0	6.92793e-05	0	0	0	0	0	k__Fungi;p__Ascomycota;c__Dothideomycetes;o__Pleosporales;f__Pleosporaceae;g__unidentified;s__Pleosporaceae sp
OTU_282	0	0	2.30931e-05	0.00060042	0	0.000392583	6.92793e-05	0	0.000277117	k__Fungi;p__Ascomycota;c__Sordariomycetes;o__Hypocreales;f__Nectriaceae;g__Fusarium;s__Fusarium sp
OTU_283	0.000438769	0	0	0	0	0	0	0	0	k__Fungi;p__unidentified;c__unidentified;o__unidentified;f__unidentified;g__unidentified;s__uncultured fungus
OTU_284	0	0.000346396	0	0	0	0	0	0	0	k__Fungi;p__Ascomycota;c__Leotiomycetes;o__Helotiales;f__unidentified;g__unidentified;s__Helotiales sp
OTU_285	0	0.000115465	0	0	0	0	9.23724e-05	0.000484955	2.30931e-05	k__Fungi;p__unidentified;c__unidentified;o__unidentified;f__unidentified;g__unidentified;s__uncultured fungus
OTU_286	0	0	0	0.000323303	0	0	9.23724e-05	2.30931e-05	2.30931e-05	k__Fungi;p__Ascomycota;c__unidentified;o__unidentified;f__unidentified;g__unidentified;s__Ascomycota sp
OTU_287	2.30931e-05	0	0	0.000461862	0	2.30931e-05	0	0	0	k__Fungi;p__Ascomycota;c__Eurotiomycetes;o__Chaetothyriales;f__unidentified;g__unidentified;s__Chaetothyriales sp
OTU_288	0	0	0	0	0	0	0	0	0.000531141	k__Fungi;p__Ascomycota;c__Leotiomycetes;o__Helotiales;f__Incertae sedis;g__Tetracladium;s__Tetracladium sp
OTU_289	0	0	0	0	9.23724e-05	0.00115465	0	0	0	k__Fungi;p__Basidiomycota;c__Agaricomycetes;o__Agaricales;f__unidentified;g__unidentified;s__Agaricales sp
OTU_290	0	0	0.000254024	0	0	0	0	0	4.61862e-05	k__Fungi;p__Ascomycota;c__Leotiomycetes;o__Helotiales;f__Hyaloscyphaceae;g__Unguicularia;s__Unguicularia carestiana
OTU_291	0	0	0	0	0	0.000254024	0.000138559	4.61862e-05	0.000161652	k__Fungi;p__Ascomycota;c__Leotiomycetes;o__Helotiales;f__Helotiaceae;g__Articulospora;s__Articulospora sp
OTU_292	0	0	0	0	0.000323303	6.92793e-05	0	0	0	k__Fungi;p__Basidiomycota;c__Agaricomycetes;o__Agaricales;f__unidentified;g__unidentified;s__Agaricales sp
OTU_293	0	0	0.000369489	0	0	0	0	2.30931e-05	0.000369489	k__Fungi;p__Ascomycota;c__Dothideomycetes;o__Pleosporales;f__unidentified;g__unidentified;s__Pleosporales sp
OTU_294	0	0	0	0	0	0	0	0	0.000415676	k__Fungi;p__unidentified;c__unidentified;o__unidentified;f__unidentified;g__unidentified;s__uncultured fungus
OTU_295	0.000161652	0	0.000115465	0	0	0	9.23724e-05	2.30931e-05	0.0006697	k__Fungi;p__Ascomycota;c__Leotiomycetes;o__Helotiales;f__Hyaloscyphaceae;g__Cistella;s__Cistella sp
OTU_296	0	0	2.30931e-05	0	0.000138559	0	0	0	0.00030021	k__Fungi;p__Ascomycota;c__Incertae sedis;o__Incertae sedis;f__Incertae sedis;g__Ciliophora;s__Ciliophora sp
OTU_297	0	0	0	0	0	0	9.23724e-05	0.000577327	0.000323303	k__Fungi;p__unidentified;c__unidentified;o__unidentified;f__unidentified;g__unidentified;s__uncultured fungus
OTU_298	0	0	0	0	0	0	2.30931e-05	2.30931e-05	0.000577327	No blast hit
OTU_299	0.000254024	0	0	0	0	0	0	0	0	k__Fungi;p__Ascomycota;c__Sordariomycetes;o__Trichosphaeriales;f__Incertae sedis;g__unidentified;s__Trichosphaeriales sp
OTU_300	0	0	0	0	0.000207838	0	2.30931e-05	4.61862e-05	0.000138559	k__Fungi;p__Basidiomycota;c__Agaricomycetes;o__Agaricales;f__unidentified;g__unidentified;s__Agaricales sp
OTU_301	0.000115465	0	0.000184745	0	0	0	4.61862e-05	2.30931e-05	0.000715886	k__Fungi;p__unidentified;c__unidentified;o__unidentified;f__unidentified;g__unidentified;s__uncultured fungus
OTU_302	0	0	0	0.000461862	0	0	0	0	0	k__Fungi;p__Zygomycota;c__Incertae sedis;o__Endogonales;f__unidentified;g__unidentified;s__Endogonales sp
OTU_303	0	0.000531141	0.000438769	0	0	0	0	0	0	k__Fungi;p__unidentified;c__unidentified;o__unidentified;f__unidentified;g__unidentified;s__uncultured fungus
OTU_304	6.92793e-05	0.000115465	4.61862e-05	0	0	0	0	0	0.000138559	k__Fungi;p__Ascomycota;c__Saccharomycetes;o__Saccharomycetales;f__Pichiaceae;g__Pichia;s__Pichia sporocuriosa
OTU_305	0.000161652	0	0	0	0	0	0.000392583	9.23724e-05	0.000115465	k__Fungi;p__Basidiomycota;c__Tremellomycetes;o__unidentified;f__unidentified;g__unidentified;s__Tremellomycetes sp
OTU_306	0	0	9.23724e-05	0.000277117	0	0	0	0	0.000993003	k__Fungi;p__Ascomycota;c__Incertae sedis;o__Incertae sedis;f__Incertae sedis;g__Ciliophora;s__Ciliophora sp
OTU_307	2.30931e-05	0	0	0.000115465	0	0.00030021	0	0	0	k__Fungi;p__Ascomycota;c__Sordariomycetes;o__Hypocreales;f__unidentified;g__unidentified;s__Hypocreales sp
OTU_308	2.30931e-05	0	0	0.000415676	0	0	0	0	0	k__Fungi;p__Basidiomycota;c__Microbotryomycetes;o__Sporidiobolales;f__Incertae sedis;g__Rhodotorula;s__Rhodotorula hordea
OTU_309	0	0	0	0.000438769	0	0	0	0	4.61862e-05	k__Fungi;p__Ascomycota;c__Sordariomycetes;o__Sordariales;f__Chaetomiaceae;g__unidentified;s__Chaetomiaceae sp
OTU_310	0	0	0	0	0.000461862	0	0	0	0	k__Fungi;p__Basidiomycota;c__Agaricomycetes;o__Agaricales;f__unidentified;g__unidentified;s__Agaricales sp
OTU_311	0	0	0	0	0	0.000369489	0	0	0	k__Fungi;p__Ascomycota;c__Incertae sedis;o__Incertae sedis;f__Incertae sedis;g__Ciliophora;s__Ciliophora sp
OTU_312	0	0	0	9.23724e-05	0	0	0.000115465	0	0.000184745	k__Fungi;p__Ascomycota;c__Sordariomycetes;o__Sordariales;f__unidentified;g__unidentified;s__Sordariales sp
OTU_313	0	0	0	0	0	0.000415676	0	0	0	k__Fungi;p__Ascomycota;c__Sordariomycetes;o__Hypocreales;f__Incertae sedis;g__Myrothecium;s__Myrothecium gramineum
OTU_314	0.000346396	0	0	0	0	0	0	0	0	k__Fungi;p__Ascomycota;c__Leotiomycetes;o__Thelebolales;f__Thelebolaceae;g__Pezizella;s__Pezizella sp
OTU_315	0	0	0	0	0	0	0	0	0.000623513	k__Fungi;p__Chytridiomycota;c__Chytridiomycetes;o__Rhizophydiales;f__Rhizophydiaceae;g__Rhizophydium;s__Rhizophydium aestuarii
OTU_316	0	0	0	0.000230931	0	0	0	0	0	k__Fungi;p__Ascomycota;c__Sordariomycetes;o__Hypocreales;f__Incertae sedis;g__Myrothecium;s__Myrothecium sp M14_GM_367
OTU_317	0	0	0.00030021	0	0	0	0	0.000277117	0	k__Fungi;p__Ascomycota;c__Dothideomycetes;o__Pleosporales;f__Corynesporascaceae;g__Corynespora;s__Corynespora cassiicola
OTU_318	0	0	0	0	0	0.000415676	0	0	0	k__Fungi;p__Basidiomycota;c__Agaricomycetes;o__Agaricales;f__Mycenaceae;g__unidentified;s__Mycenaceae sp
OTU_319	0	0	0	0	0.000277117	0	2.30931e-05	2.30931e-05	0	k__Fungi;p__Glomeromycota;c__Glomeromycetes;o__Archaeosporales;f__Archaeosporaceae;g__unidentified;s__uncultured Archaeospora
OTU_320	0	0	0	0.000207838	0	0	0	0	2.30931e-05	k__Fungi;p__Ascomycota;c__Sordariomycetes;o__Trichosphaeriales;f__Incertae sedis;g__Nigrospora;s__Nigrospora sp
OTU_321	0	0	0	0.000230931	0	0	0	2.30931e-05	0.000115465	k__Fungi;p__Ascomycota;c__Eurotiomycetes;o__Eurotiales;f__Trichocomaceae;g__Penicillium;s__Penicillium meridianum
OTU_322	0	0	0	0	0.000277117	0	0	0	0	k__Fungi;p__Ascomycota;c__Leotiomycetes;o__Geoglossales;f__Geoglossaceae;g__Glutinoglossum;s__Glutinoglossum glutinosum
OTU_323	0	0	0	0	0.000277117	0	0	0	0	k__Fungi;p__Zygomycota;c__Incertae sedis;o__Mortierellales;f__Mortierellaceae;g__Mortierella;s__Mortierella biramosa
OTU_324	0	0	0	0	0	0.000508048	0	0	0	k__Fungi;p__Basidiomycota;c__Cystobasidiomycetes;o__Cystobasidiales;f__Cystobasidiaceae;g__Occultifur;s__Occultifur sp DMKU_SE59
OTU_325	0	0.000161652	0.000115465	0	0	0	0	0	4.61862e-05	k__Fungi;p__Ascomycota;c__unidentified;o__unidentified;f__unidentified;g__unidentified;s__Ascomycota sp
OTU_326	0	0	0	0	0.000230931	0	0	0	0	k__Fungi;p__Ascomycota;c__Dothideomycetes;o__Pleosporales;f__unidentified;g__unidentified;s__Pleosporales sp
OTU_327	2.30931e-05	0	0	0.000785165	0	2.30931e-05	0	0	0	k__Fungi;p__unidentified;c__unidentified;o__unidentified;f__unidentified;g__unidentified;s__Fungi sp
OTU_328	0	0	0	0	0	0.000438769	0	0	0	k__Fungi;p__Basidiomycota;c__Tremellomycetes;o__Tremellales;f__unidentified;g__unidentified;s__Tremellales sp
OTU_329	0	0	0	0	0	0.000392583	4.61862e-05	0	0	k__Fungi;p__Basidiomycota;c__Agaricomycetes;o__Agaricales;f__unidentified;g__unidentified;s__Agaricales sp
OTU_330	0	0	0	0	0	0	0	0	0.000715886	k__Fungi;p__Ascomycota;c__Incertae sedis;o__Incertae sedis;f__Incertae sedis;g__Ciliophora;s__Ciliophora sp
OTU_331	0	0	0	0	0	0	0.000161652	6.92793e-05	0.000277117	k__Fungi;p__Basidiomycota;c__Tremellomycetes;o__Tremellales;f__Incertae sedis;g__Dioszegia;s__Dioszegia hungarica
OTU_332	4.61862e-05	0	4.61862e-05	0	0	2.30931e-05	0	6.92793e-05	0.00090063	No blast hit
OTU_333	0	0	0	0.000207838	0	0	0	0	0	k__Fungi;p__Ascomycota;c__Dothideomycetes;o__Capnodiales;f__Teratosphaeriaceae;g__Devriesia;s__Devriesia sp
OTU_334	0	0	0	0.00030021	0	0	0	0	4.61862e-05	k__Fungi;p__Basidiomycota;c__Microbotryomycetes;o__Leucosporidiales;f__unidentified;g__unidentified;s__uncultured Leucosporidiales
OTU_335	0	0	2.30931e-05	0	0.000184745	0	0	0	0	k__Fungi;p__Basidiomycota;c__Agaricomycetes;o__Cantharellales;f__Tulasnellaceae;g__unidentified;s__uncultured Tulasnellaceae
OTU_336	6.92793e-05	0	6.92793e-05	0	0	0	0	2.30931e-05	0.000230931	k__Fungi;p__unidentified;c__unidentified;o__unidentified;f__unidentified;g__unidentified;s__uncultured fungus
OTU_337	0	0.000346396	2.30931e-05	0	0	0	0	0	0	k__Fungi;p__Ascomycota;c__Incertae sedis;o__Incertae sedis;f__Incertae sedis;g__Ciliophora;s__Ciliophora sp
OTU_338	0	0	0	0	0	0.000115465	0	6.92793e-05	0.000161652	k__Fungi;p__Ascomycota;c__Leotiomycetes;o__Helotiales;f__Helotiaceae;g__Neobulgaria;s__Neobulgaria sp
OTU_339	0	0	0.000207838	0	0	0	0	0	0	k__Fungi;p__Ascomycota;c__Dothideomycetes;o__Incertae sedis;f__Myxotrichaceae;g__Oidiodendron;s__Oidiodendron sp
OTU_340	0	0	0	0	0.00060042	0.000438769	0	4.61862e-05	6.92793e-05	k__Fungi;p__Basidiomycota;c__Agaricomycetes;o__Agaricales;f__unidentified;g__unidentified;s__Agaricales sp
OTU_341	0	0	0	0	0.000369489	0	0	0	0	k__Fungi;p__Basidiomycota;c__Agaricomycetes;o__Agaricales;f__unidentified;g__unidentified;s__Agaricales sp
OTU_342	0	9.23724e-05	4.61862e-05	0	0	0.000230931	0	0	0	k__Fungi;p__Chytridiomycota;c__Chytridiomycetes;o__unidentified;f__unidentified;g__unidentified;s__Chytridiomycetes sp
OTU_343	0	0	0	0	0.000254024	0	0	0	0	k__Fungi;p__Ascomycota;c__Dothideomycetes;o__Incertae sedis;f__Myxotrichaceae;g__unidentified;s__Myxotrichaceae sp
OTU_344	0	0	0	0	0.000277117	0	0	0	0	k__Fungi;p__Basidiomycota;c__Agaricomycetes;o__Agaricales;f__unidentified;g__unidentified;s__Agaricales sp
OTU_345	0.000230931	0	0	0	0	0	0	0	0.000323303	k__Fungi;p__Ascomycota;c__Dothideomycetes;o__Pleosporales;f__Leptosphaeriaceae;g__Leptosphaeria;s__Leptosphaeria microscopica
OTU_346	0	0.000346396	0	0	0	0	0	0	0	k__Fungi;p__Rozellomycota;c__unidentified;o__unidentified;f__unidentified;g__unidentified;s__Rozellomycota sp
OTU_347	0	0	0	0.000207838	0	0.000161652	0	0	0	k__Fungi;p__unidentified;c__unidentified;o__unidentified;f__unidentified;g__unidentified;s__uncultured fungus
OTU_348	0	0	0	0	0.000392583	0	0	0	0	k__Fungi;p__Ascomycota;c__unidentified;o__unidentified;f__unidentified;g__unidentified;s__Ascomycota sp
OTU_349	6.92793e-05	2.30931e-05	6.92793e-05	0.000323303	2.30931e-05	6.92793e-05	0	6.92793e-05	0	k__Fungi;p__Ascomycota;c__Sordariomycetes;o__unidentified;f__unidentified;g__unidentified;s__Sordariomycetes sp
OTU_350	0	0	0	0.000508048	0	0	0	0	0	k__Fungi;p__Ascomycota;c__Dothideomycetes;o__Pleosporales;f__unidentified;g__unidentified;s__Pleosporales sp JP151
OTU_351	0.000184745	0	4.61862e-05	0	0	0	0	0	6.92793e-05	k__Fungi;p__Ascomycota;c__Sordariomycetes;o__Hypocreales;f__unidentified;g__unidentified;s__Hypocreales sp
OTU_352	0	0	0	0	0.000277117	0	0	0	0	k__Fungi;p__Basidiomycota;c__Agaricomycetes;o__Agaricales;f__unidentified;g__unidentified;s__Agaricales sp
OTU_353	4.61862e-05	0	0	0	0	0	0	2.30931e-05	0.00030021	k__Fungi;p__Ascomycota;c__Dothideomycetes;o__Pleosporales;f__Sporormiaceae;g__Preussia;s__Preussia tetramera
OTU_354	0.000323303	0	0	0	0	0	0	0	0	k__Fungi;p__Ascomycota;c__Saccharomycetes;o__Saccharomycetales;f__Incertae sedis;g__Candida;s__Candida smithsonii
OTU_355	0	0	0	0	0.000531141	0	0	0	0	k__Fungi;p__Basidiomycota;c__Agaricomycetes;o__Agaricales;f__unidentified;g__unidentified;s__Agaricales sp
OTU_356	0	0	0.000230931	0	0	0	0	0	0	k__Fungi;p__Ascomycota;c__Leotiomycetes;o__Helotiales;f__unidentified;g__unidentified;s__Helotiales sp
OTU_357	0	0	0	9.23724e-05	0	0.000277117	4.61862e-05	0	0	k__Fungi;p__Basidiomycota;c__Tremellomycetes;o__Tremellales;f__Incertae sedis;g__Cryptococcus;s__Cryptococcus sp SN_82
OTU_358	0	0	0	0.000184745	0	0	0	0	2.30931e-05	k__Fungi;p__Ascomycota;c__Sordariomycetes;o__Hypocreales;f__unidentified;g__unidentified;s__Hypocreales sp
OTU_359	0	0	0	0.000161652	0	0	0	0	2.30931e-05	k__Fungi;p__Ascomycota;c__Sordariomycetes;o__unidentified;f__unidentified;g__unidentified;s__Sordariomycetes sp
OTU_360	0	0	0	0.000230931	0	0	0	0	0	k__Fungi;p__Ascomycota;c__Dothideomycetes;o__Pleosporales;f__unidentified;g__unidentified;s__Pleosporales sp
OTU_361	0	0	0	9.23724e-05	0	0	6.92793e-05	4.61862e-05	0.000138559	k__Fungi;p__unidentified;c__unidentified;o__unidentified;f__unidentified;g__unidentified;s__uncultured fungus
OTU_362	0	9.23724e-05	0	0	0	0.00505739	0	0	0	k__Fungi;p__unidentified;c__unidentified;o__unidentified;f__unidentified;g__unidentified;s__uncultured soil fungus
OTU_363	0.000207838	0	0	0	0	0.000138559	0	0	0	k__Fungi;p__Ascomycota;c__Dothideomycetes;o__Capnodiales;f__Mycosphaerellaceae;g__Passalora;s__Passalora janseana
OTU_364	0	0	0	0	0	0	0	4.61862e-05	0.000346396	k__Fungi;p__Ascomycota;c__Leotiomycetes;o__Helotiales;f__unidentified;g__unidentified;s__Helotiales sp
OTU_365	0	0	0	0	0.000184745	0	0	0	9.23724e-05	k__Fungi;p__unidentified;c__unidentified;o__unidentified;f__unidentified;g__unidentified;s__uncultured fungus
OTU_366	0	0.000207838	0.000115465	0	0	0	0	0	0	No blast hit
OTU_367	0	2.30931e-05	0	0	0.000254024	0	9.23724e-05	4.61862e-05	0	k__Fungi;p__Ascomycota;c__Sordariomycetes;o__Hypocreales;f__unidentified;g__unidentified;s__Hypocreales sp
OTU_368	0	0	0	0	0	0	0.000207838	0	0.000115465	k__Fungi;p__Basidiomycota;c__Tremellomycetes;o__Tremellales;f__Incertae sedis;g__Cryptococcus;s__Cryptococcus aff amylolyticus AS 22501
OTU_369	0	0	0	0	0.000207838	0	0	0	0	k__Fungi;p__Ascomycota;c__Sordariomycetes;o__Hypocreales;f__Hypocreaceae;g__Hypocrea;s__Hypocrea nigrovirens
OTU_370	0	0.000184745	0	0	0	0	0	0	0	k__Fungi;p__Chytridiomycota;c__Chytridiomycetes;o__unidentified;f__unidentified;g__unidentified;s__Chytridiomycetes sp
OTU_371	0	0	0	0.000346396	0	0	0	0	0	k__Fungi;p__Chytridiomycota;c__Chytridiomycetes;o__Rhizophydiales;f__Rhizophydiaceae;g__Rhizophydium;s__Rhizophydium sp PL_157
OTU_372	2.30931e-05	0	0	0.000715886	0	0	0	0	0	k__Fungi;p__Chytridiomycota;c__Chytridiomycetes;o__unidentified;f__unidentified;g__unidentified;s__Chytridiomycetes sp
OTU_373	0	0	0	0	0	0.000531141	0	0	0	k__Fungi;p__Basidiomycota;c__Microbotryomycetes;o__Sporidiobolales;f__unidentified;g__unidentified;s__Sporidiobolales sp
OTU_374	0	0.000230931	2.30931e-05	0	0	0	4.61862e-05	0	0	k__Fungi;p__Ascomycota;c__Incertae sedis;o__Incertae sedis;f__Incertae sedis;g__Ciliophora;s__Ciliophora sp
OTU_375	0	0.000230931	0	0	0	0	0	0	0	k__Fungi;p__Ascomycota;c__Leotiomycetes;o__Helotiales;f__unidentified;g__unidentified;s__Helotiales sp
OTU_376	2.30931e-05	2.30931e-05	0	0	0.000207838	0	0	0	0.00030021	k__Fungi;p__unidentified;c__unidentified;o__unidentified;f__unidentified;g__unidentified;s__uncultured fungus
OTU_377	0	0	0	0	0.000184745	0	0	0	0	k__Fungi;p__unidentified;c__unidentified;o__unidentified;f__unidentified;g__unidentified;s__Basal lineages
OTU_378	6.92793e-05	0	0	0	0	0	4.61862e-05	2.30931e-05	0.00103919	k__Fungi;p__Ascomycota;c__Dothideomycetes;o__Pleosporales;f__unidentified;g__unidentified;s__Pleosporales sp
OTU_379	0	0	9.23724e-05	0	0	0	0	0.000346396	0.000115465	k__Fungi;p__unidentified;c__unidentified;o__unidentified;f__unidentified;g__unidentified;s__uncultured fungus
OTU_380	0	0	0	0.000184745	0	0	0	0	0	k__Fungi;p__Ascomycota;c__Leotiomycetes;o__Helotiales;f__Rutstroemiaceae;g__unidentified;s__Rutstroemiaceae sp
OTU_381	0.000115465	0.000115465	0	0	4.61862e-05	0	0	0	0	k__Fungi;p__Basidiomycota;c__Wallemiomycetes;o__Wallemiales;f__Wallemiaceae;g__Wallemia;s__Wallemia sebi
OTU_382	0	0	0	0	0	0	0	0.000484955	0	k__Fungi;p__unidentified;c__unidentified;o__unidentified;f__unidentified;g__unidentified;s__uncultured fungus
OTU_383	0	0	0	0	0	0	0	0	0.000254024	k__Fungi;p__Ascomycota;c__Leotiomycetes;o__Helotiales;f__Incertae sedis;g__Tetracladium;s__Tetracladium sp
OTU_384	0	0	0	0	0.000230931	0	0	0	0	k__Fungi;p__Basidiomycota;c__Agaricomycetes;o__Sebacinales;f__Sebacinaceae;g__unidentified;s__Sebacinaceae sp
OTU_385	0	0	0	0	0	0.000346396	0	0	0	No blast hit
OTU_386	0.000138559	0	0.000254024	0	0.000346396	0	2.30931e-05	0.00030021	2.30931e-05	No blast hit
OTU_387	0	0	0.000254024	4.61862e-05	0	0	2.30931e-05	6.92793e-05	0	k__Fungi;p__Ascomycota;c__Sordariomycetes;o__Hypocreales;f__Bionectriaceae;g__Clonostachys;s__Clonostachys rosea f. catenulata
OTU_388	0	0	0	0.000207838	0	0	0	0	0	k__Fungi;p__Basidiomycota;c__Agaricomycetes;o__Agaricales;f__Psathyrellaceae;g__Coprinellus;s__Coprinellus radians
OTU_389	0	0	0	0.000207838	0	0	0	0	0	No blast hit
OTU_390	0	0	0	0	0	0	0	0	0.000346396	k__Fungi;p__unidentified;c__unidentified;o__unidentified;f__unidentified;g__unidentified;s__uncultured ectomycorrhizal fungus
OTU_391	0	0	0.000161652	0	0	0	0	0	0	k__Fungi;p__Ascomycota;c__Leotiomycetes;o__unidentified;f__unidentified;g__unidentified;s__Leotiomycetes sp
OTU_392	0	0	4.61862e-05	0	0	0	0	0	0.000438769	k__Fungi;p__Rozellomycota;c__unidentified;o__unidentified;f__unidentified;g__unidentified;s__Rozellomycota sp
OTU_393	0	0	0	0	0	0	6.92793e-05	0.000138559	0	k__Fungi;p__Ascomycota;c__unidentified;o__unidentified;f__unidentified;g__unidentified;s__Ascomycota sp
OTU_394	0	0	0	0	0.000277117	0	0	0	0	k__Fungi;p__Basidiomycota;c__Agaricomycetes;o__Agaricales;f__unidentified;g__unidentified;s__Agaricales sp
OTU_395	0	0	9.23724e-05	0.000138559	0	0	0	0	0	k__Fungi;p__Ascomycota;c__Leotiomycetes;o__Helotiales;f__unidentified;g__unidentified;s__uncultured Helotiales
OTU_396	0	0.000161652	0	0	0	0	0	0	0	k__Fungi;p__Ascomycota;c__Sordariomycetes;o__Hypocreales;f__Cordycipitaceae;g__Cordyceps;s__Cordyceps gunnii
OTU_397	0	0	0	0.000254024	0	0	0	0	0.000230931	k__Fungi;p__Ascomycota;c__Sordariomycetes;o__Hypocreales;f__Nectriaceae;g__unidentified;s__Nectriaceae sp
OTU_398	0	0	0	0	0	0	0	0	0.000207838	No blast hit
OTU_399	0.000161652	0	0	0	0	0	0	0	0	k__Fungi;p__Ascomycota;c__Saccharomycetes;o__Saccharomycetales;f__Incertae sedis;g__Candida;s__Candida parapsilosis
OTU_400	0	0	0	0	0	0	0	6.92793e-05	9.23724e-05	k__Fungi;p__Ascomycota;c__Orbiliomycetes;o__Orbiliales;f__Orbiliaceae;g__Drechslerella;s__Drechslerella dactyloides
OTU_401	0.000230931	0.000277117	0	0.043161	0.000369489	0.000161652	0.000138559	0	0.000946817	k__Fungi;p__Ascomycota;c__Dothideomycetes;o__Incertae sedis;f__Pseudeurotiaceae;g__Pseudeurotium;s__Pseudeurotium hygrophilum
OTU_402	0	0	0	0	0	0	0	0.000115465	0.000138559	k__Fungi;p__unidentified;c__unidentified;o__unidentified;f__unidentified;g__unidentified;s__uncultured fungus
OTU_403	0	0	0	0	0.000230931	0	0	0	0	k__Fungi;p__Ascomycota;c__Leotiomycetes;o__Incertae sedis;f__Incertae sedis;g__Geomyces;s__Geomyces auratus
OTU_404	0	0	0	0.000138559	0	0	0	0.00030021	6.92793e-05	k__Fungi;p__Ascomycota;c__Sordariomycetes;o__Hypocreales;f__Nectriaceae;g__Fusarium;s__Fusarium oxysporum f sp lycopersici
OTU_405	0	0	0	6.92793e-05	0	0	0	0	0.000230931	k__Fungi;p__Basidiomycota;c__Agaricomycetes;o__Polyporales;f__Meruliaceae;g__Hypochnicium;s__Hypochnicium albostramineum
OTU_406	0.000184745	0.000161652	0	0	0	0	0	0	0	k__Fungi;p__Ascomycota;c__Leotiomycetes;o__Helotiales;f__Incertae sedis;g__Tetracladium;s__Tetracladium sp
OTU_407	0	0	0	0	0	0	0	2.30931e-05	0.000230931	k__Fungi;p__Basidiomycota;c__Agaricomycetes;o__Agaricales;f__unidentified;g__unidentified;s__Agaricales sp
OTU_408	0	0	0	0	0	0	0	0	0.000254024	k__Fungi;p__Ascomycota;c__Leotiomycetes;o__Helotiales;f__unidentified;g__unidentified;s__Helotiales sp
OTU_409	0	0	0	0.000207838	0	0	0	0	0	k__Fungi;p__Ascomycota;c__Dothideomycetes;o__Pleosporales;f__unidentified;g__unidentified;s__Pleosporales sp
OTU_410	4.61862e-05	0	0	0	0.000138559	0	9.23724e-05	0	0	k__Fungi;p__Ascomycota;c__Eurotiomycetes;o__Eurotiales;f__Trichocomaceae;g__Talaromyces;s__Talaromyces luteus
OTU_411	0	0	0	0	0	0	0	0	0.000346396	k__Fungi;p__Ascomycota;c__Saccharomycetes;o__Saccharomycetales;f__Saccharomycetaceae;g__Saccharomyces;s__Saccharomyces eubayanus
OTU_412	0.000207838	0	0	0	0	0	0	0	0	k__Fungi;p__Ascomycota;c__Incertae sedis;o__Incertae sedis;f__Incertae sedis;g__Torula;s__Torula sp
OTU_413	0	0.00242477	0.00129321	0	0	0	0	0	0.00060042	k__Fungi;p__Ascomycota;c__Incertae sedis;o__Incertae sedis;f__Incertae sedis;g__Ciliophora;s__Ciliophora sp
OTU_414	0	0	0	0	0	0.000854444	0	0	0	k__Fungi;p__Basidiomycota;c__Agaricomycetes;o__Agaricales;f__unidentified;g__unidentified;s__Agaricales sp
OTU_415	0	6.92793e-05	0	0.000254024	0	0	0	0	0	k__Fungi;p__Ascomycota;c__Dothideomycetes;o__Incertae sedis;f__Pseudeurotiaceae;g__Pseudeurotium;s__Pseudeurotium hygrophilum
OTU_416	0	0	0	0	0	0	0	0	0.000184745	k__Fungi;p__Ascomycota;c__Eurotiomycetes;o__Onygenales;f__Onygenaceae;g__Chrysosporium;s__Chrysosporium sp
OTU_417	4.61862e-05	0	9.23724e-05	0	0	0	0	0	0.000623513	k__Fungi;p__Ascomycota;c__Leotiomycetes;o__Helotiales;f__Helotiaceae;g__Rhizoscyphus;s__Rhizoscyphus ericae
OTU_418	0	0	0	0	0	0	0	2.30931e-05	0.000184745	k__Fungi;p__Chytridiomycota;c__Chytridiomycetes;o__Rhizophydiales;f__Rhizophydiaceae;g__Rhizophydium;s__Rhizophydium aestuarii
OTU_419	0	0	0	0.000138559	0	0	0	0	0	k__Fungi;p__Ascomycota;c__Dothideomycetes;o__Pleosporales;f__Phaeosphaeriaceae;g__Ophiosphaerella;s__Ophiosphaerella sp
OTU_420	0	0.000346396	4.61862e-05	0	0	0	0	0	0	k__Fungi;p__Ascomycota;c__Sordariomycetes;o__Hypocreales;f__Clavicipitaceae;g__unidentified;s__Clavicipitaceae sp
OTU_421	0	0	0	0.000138559	0	0	0	0	6.92793e-05	k__Fungi;p__Ascomycota;c__Sordariomycetes;o__Incertae sedis;f__Annulatascaceae;g__Conlarium;s__Conlarium sp KO_2013
OTU_422	0	0.000115465	0	0	0	0	0	0	0	k__Fungi;p__Ascomycota;c__Leotiomycetes;o__Helotiales;f__Incertae sedis;g__Hyalodendriella;s__Hyalodendriella betulae
OTU_423	0	0	0	0	0	0	0	0	0.000138559	No blast hit
OTU_424	0	0	2.30931e-05	0	0	0	0	0.000277117	0	k__Fungi;p__Ascomycota;c__Sordariomycetes;o__Hypocreales;f__Nectriaceae;g__Nectria;s__Nectria sp ICMP 13358
OTU_425	0	0	0	0	0.000254024	0	0	0	0	k__Fungi;p__unidentified;c__unidentified;o__unidentified;f__unidentified;g__unidentified;s__uncultured fungus
OTU_426	0	0	0	0.000230931	0	2.30931e-05	0	6.92793e-05	0.000184745	k__Fungi;p__Ascomycota;c__Sordariomycetes;o__unidentified;f__unidentified;g__unidentified;s__Sordariomycetes sp
OTU_427	6.92793e-05	0	0	0.000115465	0	0	0.000161652	0	0	k__Fungi;p__Basidiomycota;c__Cystobasidiomycetes;o__Erythrobasidiales;f__Incertae sedis;g__Erythrobasidium;s__Erythrobasidium hasegawianum
OTU_428	2.30931e-05	0	0	0	0	0.000369489	0	0	0	k__Fungi;p__unidentified;c__unidentified;o__unidentified;f__unidentified;g__unidentified;s__uncultured fungus
OTU_429	0	0	0	0	0.000254024	0	0	0	2.30931e-05	k__Fungi;p__Ascomycota;c__Incertae sedis;o__Incertae sedis;f__Incertae sedis;g__Ciliophora;s__Ciliophora sp
OTU_430	2.30931e-05	0.00030021	6.92793e-05	0	0	0	0	0	0	k__Fungi;p__Basidiomycota;c__Agaricomycetes;o__Agaricales;f__Entolomataceae;g__Entoloma;s__Entoloma byssisedum var byssisedum
OTU_431	0	0	0	0	0	0.000230931	0	0	0	k__Fungi;p__Ascomycota;c__Sordariomycetes;o__Hypocreales;f__Hypocreaceae;g__Hypocrea;s__Hypocrea subalpina
OTU_432	0	6.92793e-05	0	0	0	0.000230931	2.30931e-05	0	0	k__Fungi;p__Ascomycota;c__Sordariomycetes;o__Hypocreales;f__unidentified;g__unidentified;s__Hypocreales sp
OTU_433	0	0	0	0	0	0	0.000184745	0	0	k__Fungi;p__Ascomycota;c__Dothideomycetes;o__Pleosporales;f__unidentified;g__unidentified;s__uncultured Pleosporales
OTU_434	0	0.000508048	0	0	0	0	0	2.30931e-05	0	k__Fungi;p__unidentified;c__unidentified;o__unidentified;f__unidentified;g__unidentified;s__uncultured fungus
OTU_435	2.30931e-05	0	0	0	0	0	0	0	0.000346396	k__Fungi;p__Ascomycota;c__Incertae sedis;o__Incertae sedis;f__Incertae sedis;g__Ciliophora;s__Ciliophora sp
OTU_436	0	0	0	0.000115465	0	0	0	0	0	k__Fungi;p__Ascomycota;c__Sordariomycetes;o__Coniochaetales;f__Incertae sedis;g__Pseudobotrytis;s__Pseudobotrytis terrestris
OTU_437	0	0	0	0	0	0	0	4.61862e-05	0.000277117	k__Fungi;p__Ascomycota;c__Incertae sedis;o__Incertae sedis;f__Incertae sedis;g__Ciliophora;s__Ciliophora sp
OTU_438	0	0	0	0	0	0	0	0.000346396	0	k__Fungi;p__unidentified;c__unidentified;o__unidentified;f__unidentified;g__unidentified;s__uncultured fungus
OTU_439	4.61862e-05	4.61862e-05	4.61862e-05	0.000508048	0.000808258	0	0.00662772	0.00438769	0.00293282	k__Fungi;p__Ascomycota;c__Leotiomycetes;o__Incertae sedis;f__Incertae sedis;g__Meliniomyces;s__Meliniomyces bicolor
OTU_440	0	0	0	0	0	0	6.92793e-05	6.92793e-05	0.000138559	k__Fungi;p__Basidiomycota;c__Tremellomycetes;o__Cystofilobasidiales;f__Incertae sedis;g__Mrakiella;s__Mrakiella sp
OTU_441	0	0	0	0	0	0	0	2.30931e-05	0.000277117	k__Fungi;p__unidentified;c__unidentified;o__unidentified;f__unidentified;g__unidentified;s__uncultured fungus
OTU_442	0	0	0	0	0	0	4.61862e-05	0.000184745	6.92793e-05	k__Fungi;p__unidentified;c__unidentified;o__unidentified;f__unidentified;g__unidentified;s__uncultured fungus
OTU_443	0	0	0	0	0	0.000323303	0	0	2.30931e-05	k__Fungi;p__Basidiomycota;c__Agaricomycetes;o__Agaricales;f__unidentified;g__unidentified;s__Agaricales sp
OTU_444	0	0	0	0	0.000138559	0	0	0	0	k__Fungi;p__unidentified;c__unidentified;o__unidentified;f__unidentified;g__unidentified;s__Basal lineages
OTU_445	0	0	0	6.92793e-05	0	2.30931e-05	0	0	6.92793e-05	k__Fungi;p__Ascomycota;c__unidentified;o__unidentified;f__unidentified;g__unidentified;s__Ascomycota sp
OTU_446	2.30931e-05	0	0	0	0	0.000184745	0	0	0	k__Fungi;p__Ascomycota;c__Dothideomycetes;o__Pleosporales;f__Phaeosphaeriaceae;g__Phaeosphaeria;s__Phaeosphaeria avenaria
OTU_447	0	0	0	0	0	0	0.000161652	4.61862e-05	6.92793e-05	k__Fungi;p__Basidiomycota;c__Microbotryomycetes;o__Sporidiobolales;f__Incertae sedis;g__Sporobolomyces;s__Sporobolomyces aff jilinensis MCA 3774
OTU_448	0	0	0	0	0.000138559	0	0	0	0	k__Fungi;p__unidentified;c__unidentified;o__unidentified;f__unidentified;g__unidentified;s__uncultured fungus
OTU_449	0	0	0	0	0	0.000254024	0	0	0	k__Fungi;p__Basidiomycota;c__Agaricomycetes;o__Agaricales;f__Inocybaceae;g__Crepidotus;s__Crepidotus sp
OTU_450	2.30931e-05	4.61862e-05	0	0.000323303	0	0	2.30931e-05	0	0	k__Fungi;p__Basidiomycota;c__Agaricomycetes;o__Russulales;f__Russulaceae;g__Russula;s__Russula sp
OTU_451	0	0	0	0.000230931	0.000392583	0	0	0	2.30931e-05	k__Fungi;p__Ascomycota;c__Leotiomycetes;o__Incertae sedis;f__Incertae sedis;g__Meliniomyces;s__Meliniomyces bicolor
OTU_452	0	0	0	0.000138559	0	0	0	0	0	k__Fungi;p__Glomeromycota;c__Glomeromycetes;o__Archaeosporales;f__Archaeosporaceae;g__Archaeospora;s__Archaeospora sp
OTU_453	0	0	0	0	0.000138559	0	0	0	0	k__Fungi;p__Ascomycota;c__Sordariomycetes;o__unidentified;f__unidentified;g__unidentified;s__Sordariomycetes sp
OTU_454	0	0	2.30931e-05	0	0.000184745	0	0	0	0	k__Fungi;p__Ascomycota;c__unidentified;o__unidentified;f__unidentified;g__unidentified;s__Ascomycota sp
OTU_455	0	0.000161652	6.92793e-05	0	0	0	2.30931e-05	0	6.92793e-05	k__Fungi;p__Zygomycota;c__Incertae sedis;o__Mortierellales;f__Mortierellaceae;g__Mortierella;s__Mortierella sp
OTU_456	0	0	0	0	0	0	0	0	0.000230931	k__Fungi;p__unidentified;c__unidentified;o__unidentified;f__unidentified;g__unidentified;s__uncultured fungus
OTU_457	0	0.000115465	0	0	0	0	0	0	0	k__Fungi;p__Basidiomycota;c__Agaricomycetes;o__Agaricales;f__Strophariaceae;g__Pholiota;s__Pholiota lubrica
OTU_458	0	0	0	0	0.000115465	0	0	0	0	k__Fungi;p__Basidiomycota;c__Agaricomycetes;o__Agaricales;f__unidentified;g__unidentified;s__Agaricales sp
OTU_459	0	0	0	0	0	0	0	0	0.00030021	k__Fungi;p__Ascomycota;c__Dothideomycetes;o__unidentified;f__unidentified;g__unidentified;s__Dothideomycetes sp
OTU_460	0	0	0	0	0	0	0	9.23724e-05	0	k__Fungi;p__Ascomycota;c__Sordariomycetes;o__Incertae sedis;f__Glomerellaceae;g__unidentified;s__Glomerellaceae sp
OTU_461	0	0	0.000115465	0	0	0	0	0	0	k__Fungi;p__unidentified;c__unidentified;o__unidentified;f__unidentified;g__unidentified;s__uncultured fungus
OTU_462	9.23724e-05	0	0.000138559	0	0	0	0	4.61862e-05	0	k__Fungi;p__Ascomycota;c__Dothideomycetes;o__Pleosporales;f__Incertae sedis;g__Periconia;s__Periconia sp
OTU_463	0	0	0	0	0	0.000207838	0	0	0	k__Fungi;p__Ascomycota;c__Sordariomycetes;o__Hypocreales;f__Incertae sedis;g__Acremonium;s__Acremonium sp 274 OA_2013
OTU_464	0	0	0	0	0	0	0.000161652	0	0	k__Fungi;p__Ascomycota;c__unidentified;o__unidentified;f__unidentified;g__unidentified;s__Ascomycota sp
OTU_465	0	0.000115465	0	0	0	0	0	0	0	k__Fungi;p__Basidiomycota;c__Agaricomycetes;o__Agaricales;f__Mycenaceae;g__Mycena;s__Mycena sp
OTU_466	0	0	0	0.000138559	0	0	0	0	0	k__Fungi;p__Ascomycota;c__Eurotiomycetes;o__Onygenales;f__unidentified;g__unidentified;s__Onygenales sp
OTU_467	0	6.92793e-05	0	0	0.000207838	0	0	0	0	k__Fungi;p__Ascomycota;c__Incertae sedis;o__Incertae sedis;f__Incertae sedis;g__Ciliophora;s__Ciliophora sp
OTU_468	0	0	0	0	0	0	0	0.000831351	0.00309447	k__Fungi;p__Ascomycota;c__Incertae sedis;o__Incertae sedis;f__Incertae sedis;g__Ciliophora;s__Ciliophora sp
OTU_469	0	0	0	0	0	0	0	6.92793e-05	0.00060042	k__Fungi;p__unidentified;c__unidentified;o__unidentified;f__unidentified;g__unidentified;s__uncultured soil fungus
OTU_470	0	0	6.92793e-05	0	0	0	0	0	6.92793e-05	k__Fungi;p__Ascomycota;c__Leotiomycetes;o__unidentified;f__unidentified;g__unidentified;s__Leotiomycetes sp
OTU_471	0	9.23724e-05	4.61862e-05	0	4.61862e-05	0	0	0	0	k__Fungi;p__Ascomycota;c__Sordariomycetes;o__Microascales;f__Microascaceae;g__unidentified;s__Microascaceae sp
OTU_472	0	0	0	0.000207838	0	0	0	0	0	k__Fungi;p__Ascomycota;c__Eurotiomycetes;o__Onygenales;f__Ajellomycetaceae;g__Spiromastix;s__Spiromastix warcupii
OTU_473	0	0	0	0	0.000138559	0	0	0	0	k__Fungi;p__Ascomycota;c__Eurotiomycetes;o__Eurotiales;f__Trichocomaceae;g__unidentified;s__Trichocomaceae sp
OTU_474	0	0	0	0	0	0	0.000115465	6.92793e-05	0	k__Fungi;p__Chytridiomycota;c__unidentified;o__unidentified;f__unidentified;g__unidentified;s__Chytridiomycota sp
OTU_475	0	0.000184745	0	0	0	0	0	0	0	k__Fungi;p__Ascomycota;c__Eurotiomycetes;o__Verrucariales;f__Verrucariaceae;g__Dermatocarpon;s__Dermatocarpon tomentulosum
OTU_476	0.000554234	0.000230931	0	0	0	6.92793e-05	0	0	0.000230931	k__Fungi;p__Ascomycota;c__Dothideomycetes;o__Pleosporales;f__Incertae sedis;g__Didymella;s__Didymella vitalbina
OTU_477	0	0	6.92793e-05	0	0	0	0	0.00030021	0	k__Fungi;p__Ascomycota;c__Eurotiomycetes;o__Onygenales;f__Ajellomycetaceae;g__Spiromastix;s__Spiromastix warcupii
OTU_478	0	0	0	0.000138559	0	0	0	0	6.92793e-05	k__Fungi;p__Ascomycota;c__unidentified;o__unidentified;f__unidentified;g__unidentified;s__Ascomycota sp
OTU_479	0	0	0	6.92793e-05	0	0	0.000138559	6.92793e-05	6.92793e-05	k__Fungi;p__Zygomycota;c__Incertae sedis;o__Mortierellales;f__Mortierellaceae;g__Mortierella;s__Mortierella amoeboidea
OTU_480	0.000138559	0	0	0	0	0	0	0	0	k__Fungi;p__Ascomycota;c__Dothideomycetes;o__Capnodiales;f__Incertae sedis;g__Friedmanniomyces;s__Friedmanniomyces sp
OTU_481	0	0	0.000138559	0	0	0	0	0	0	k__Fungi;p__Ascomycota;c__Dothideomycetes;o__Pleosporales;f__Lophiostomataceae;g__Lophiostoma;s__Lophiostoma sp IZ_1327
OTU_482	0	0	0	0	0	6.92793e-05	0	0	0.000323303	k__Fungi;p__Ascomycota;c__Dothideomycetes;o__Pleosporales;f__Phaeosphaeriaceae;g__Phaeosphaeria;s__Phaeosphaeria sp TMS_2011
OTU_483	0	0	0	0	0.000184745	0	0	0	0	k__Fungi;p__Basidiomycota;c__Agaricomycetes;o__Agaricales;f__Clavariaceae;g__Clavaria;s__Clavaria acuta
OTU_484	0	0	0	0	0	0	0	0	0.000207838	k__Fungi;p__unidentified;c__unidentified;o__unidentified;f__unidentified;g__unidentified;s__uncultured fungus
OTU_485	0	0	0	0	0	0	0.000161652	6.92793e-05	4.61862e-05	k__Fungi;p__Ascomycota;c__Sordariomycetes;o__Incertae sedis;f__Apiosporaceae;g__Arthrinium;s__Arthrinium phaeospermum
OTU_486	0	0	0	0.000138559	0	0	0	0	0	k__Fungi;p__Ascomycota;c__Lecanoromycetes;o__Lecanorales;f__Ramalinaceae;g__Bacidia;s__Bacidia circumspecta
OTU_487	6.92793e-05	0	0	9.23724e-05	0	2.30931e-05	0	0	0	k__Fungi;p__Basidiomycota;c__Agaricomycetes;o__Russulales;f__Russulaceae;g__Lactifluus;s__Lactifluus aff subpiperatus EDC_2013
OTU_488	0	0	0	0.000161652	0	0	0	0	0	k__Fungi;p__Ascomycota;c__Sordariomycetes;o__Sordariales;f__Incertae sedis;g__Diplogelasinospora;s__Diplogelasinospora grovesii
OTU_489	0	2.30931e-05	0.000115465	0	0	0	0	4.61862e-05	0	k__Fungi;p__Ascomycota;c__Eurotiomycetes;o__Eurotiales;f__Trichocomaceae;g__Penicillium;s__Penicillium virgatum
OTU_490	0	0.000184745	0.000115465	0	0	0	0	0	0	k__Fungi;p__Ascomycota;c__Leotiomycetes;o__unidentified;f__unidentified;g__unidentified;s__Leotiomycetes sp
OTU_491	2.30931e-05	0	0	0	0	0	4.61862e-05	2.30931e-05	0	k__Fungi;p__Basidiomycota;c__Tremellomycetes;o__Tremellales;f__Incertae sedis;g__Hannaella;s__Hannaella sinensis var lactis
OTU_492	0	0	0	0	0.000207838	0	0	0	0	k__Fungi;p__Basidiomycota;c__Microbotryomycetes;o__Sporidiobolales;f__Incertae sedis;g__Rhodotorula;s__Rhodotorula sp
OTU_493	0	2.30931e-05	0	0	0.000207838	0	0	0	0	k__Fungi;p__unidentified;c__unidentified;o__unidentified;f__unidentified;g__unidentified;s__uncultured fungus
OTU_494	0	2.30931e-05	0	0	0	0	6.92793e-05	0	2.30931e-05	k__Fungi;p__Ascomycota;c__Dothideomycetes;o__Pleosporales;f__unidentified;g__unidentified;s__Pleosporales sp
OTU_495	0	0	0	0.000138559	0	0	0	0	4.61862e-05	k__Fungi;p__Basidiomycota;c__Agaricomycetes;o__Agaricales;f__Tricholomataceae;g__Tricholoma;s__Tricholoma sp
OTU_496	0	0	0	0	0.000184745	0	0	0	0	k__Fungi;p__unidentified;c__unidentified;o__unidentified;f__unidentified;g__unidentified;s__Basal lineages
OTU_497	0	0.000138559	0	0	0	0	0	0	0	k__Fungi;p__Ascomycota;c__Leotiomycetes;o__Helotiales;f__Dermateaceae;g__Mollisia;s__Mollisia incrustata
OTU_498	0	0	0	0	0	0	0	0	0.000184745	k__Fungi;p__Basidiomycota;c__Agaricomycetes;o__Agaricales;f__unidentified;g__unidentified;s__Agaricales sp
OTU_499	0	0.000115465	0	0	0	0	0	0	0	No blast hit
OTU_500	0	0	9.23724e-05	0	0	0	0	0	0	k__Fungi;p__Basidiomycota;c__Agaricomycetes;o__Agaricales;f__Psathyrellaceae;g__Coprinopsis;s__Coprinopsis cinerea
OTU_501	0	0	0	0	0.000138559	0	0	0	0	k__Fungi;p__unidentified;c__unidentified;o__unidentified;f__unidentified;g__unidentified;s__uncultured fungus
OTU_502	0	0	0	0	0	0	6.92793e-05	0	4.61862e-05	k__Fungi;p__Basidiomycota;c__Agaricomycetes;o__Agaricales;f__unidentified;g__unidentified;s__Agaricales sp
OTU_503	0	0	0	0	0	0	0	0	0.000115465	k__Fungi;p__Ascomycota;c__Incertae sedis;o__Incertae sedis;f__Incertae sedis;g__Ciliophora;s__Ciliophora sp
OTU_504	0	0	0	0	0.00030021	0	2.30931e-05	2.30931e-05	0.000254024	k__Fungi;p__unidentified;c__unidentified;o__unidentified;f__unidentified;g__unidentified;s__uncultured fungus
OTU_505	0	0	0	0	0	0	0	0	0.000207838	No blast hit
OTU_506	0	0	9.23724e-05	0	0	0	0	0	0	k__Fungi;p__Ascomycota;c__Sordariomycetes;o__Chaetosphaeriales;f__Chaetosphaeriaceae;g__Chaetosphaeria;s__Chaetosphaeria myriocarpa
OTU_507	0	0	0	0	0	0	0	0	0.000207838	k__Fungi;p__unidentified;c__unidentified;o__unidentified;f__unidentified;g__unidentified;s__uncultured fungus
OTU_508	0	0	0	0	0	0	0	0	0.000230931	k__Fungi;p__Basidiomycota;c__Agaricomycetes;o__Agaricales;f__Psathyrellaceae;g__Coprinopsis;s__Coprinopsis sp
OTU_509	0	0	0.000184745	0	0	0	0	0	0	No blast hit
OTU_510	0	0	0	0.000207838	0	0	0	0	0	k__Fungi;p__Ascomycota;c__Eurotiomycetes;o__Chaetothyriales;f__Incertae sedis;g__Coniosporium;s__Coniosporium sp
OTU_511	0	0.000161652	6.92793e-05	0	0	0	0	0	0.000161652	k__Fungi;p__Rozellomycota;c__unidentified;o__unidentified;f__unidentified;g__unidentified;s__Rozellomycota sp
OTU_512	0	0.000138559	0	0	0	0	0	0	0	k__Fungi;p__Ascomycota;c__Sordariomycetes;o__Hypocreales;f__Incertae sedis;g__unidentified;s__Hypocreales sp
OTU_513	0	0	0	0	0	0	6.92793e-05	2.30931e-05	0.000207838	k__Fungi;p__Basidiomycota;c__Agaricomycetes;o__Agaricales;f__unidentified;g__unidentified;s__Agaricales sp
OTU_514	0	0	9.23724e-05	0	0	0	0	0	0	k__Fungi;p__Ascomycota;c__Dothideomycetes;o__Pleosporales;f__unidentified;g__unidentified;s__Pleosporales sp
OTU_515	0	0	0	0.000277117	0	0	0	0	0	k__Fungi;p__Basidiomycota;c__Agaricomycetes;o__Thelephorales;f__Thelephoraceae;g__Tomentella;s__Tomentella sp
OTU_516	0	0.000115465	0	0	0	0	0	0	0	k__Fungi;p__Ascomycota;c__Leotiomycetes;o__Helotiales;f__unidentified;g__unidentified;s__Helotiales sp
OTU_517	4.61862e-05	0	0	6.92793e-05	0	0	0	0	0	k__Fungi;p__Ascomycota;c__Sordariomycetes;o__unidentified;f__unidentified;g__unidentified;s__Sordariomycetes sp
OTU_518	0	0	0	0	0	0	4.61862e-05	4.61862e-05	0	k__Fungi;p__Basidiomycota;c__Agaricomycetes;o__Agaricales;f__Inocybaceae;g__Inocybe;s__Inocybe lacera var. helobia
OTU_519	0	0	0	0	0	0	0	0	0.000115465	k__Fungi;p__unidentified;c__unidentified;o__unidentified;f__unidentified;g__unidentified;s__uncultured fungus
OTU_520	0	0	0.000115465	0	0	0	0	0	0	k__Fungi;p__Ascomycota;c__Sordariomycetes;o__Hypocreales;f__Nectriaceae;g__Neonectria;s__Neonectria radicicola
OTU_521	0	0	0	0	0.000230931	0	0	0	0	k__Fungi;p__Basidiomycota;c__Agaricomycetes;o__Agaricales;f__unidentified;g__unidentified;s__Agaricales sp
OTU_522	0.000254024	0	0	0	0	0	0	0	0	k__Fungi;p__unidentified;c__unidentified;o__unidentified;f__unidentified;g__unidentified;s__uncultured endophytic fungus
OTU_523	0	9.23724e-05	0	0	0	0	0	0	0	k__Fungi;p__Ascomycota;c__Sordariomycetes;o__Sordariales;f__Chaetomiaceae;g__Humicola;s__Humicola sp NJR102_11
OTU_524	0	0	0	0	0.000184745	0	0	0	0	k__Fungi;p__Ascomycota;c__Sordariomycetes;o__Hypocreales;f__Bionectriaceae;g__Clonostachys;s__Clonostachys divergens
OTU_525	0.000138559	0	0	0	0	0	0	0	0	k__Fungi;p__Ascomycota;c__Sordariomycetes;o__Hypocreales;f__Incertae sedis;g__unidentified;s__Hypocreales sp
OTU_526	0	0	0	0	0	0	0	4.61862e-05	0.000323303	k__Fungi;p__unidentified;c__unidentified;o__unidentified;f__unidentified;g__unidentified;s__uncultured fungus
OTU_527	0	0	0	0	0	0	0	0	0.000230931	k__Fungi;p__Ascomycota;c__Incertae sedis;o__Incertae sedis;f__Incertae sedis;g__Ciliophora;s__Ciliophora sp
OTU_528	0	0.00030021	0.000207838	0	0	2.30931e-05	0	4.61862e-05	0	k__Fungi;p__Ascomycota;c__Eurotiomycetes;o__Eurotiales;f__Trichocomaceae;g__Penicillium;s__Penicillium jamesonlandense
OTU_529	0	0	0	0	9.23724e-05	0	0	4.61862e-05	0.000184745	k__Fungi;p__unidentified;c__unidentified;o__unidentified;f__unidentified;g__unidentified;s__uncultured fungus
OTU_530	0	0	0	0.000277117	0	2.30931e-05	0	0	2.30931e-05	k__Fungi;p__Ascomycota;c__Sordariomycetes;o__Sordariales;f__unidentified;g__unidentified;s__Sordariales sp
OTU_531	0	0	0	0.000138559	0	0	0	0	0	k__Fungi;p__Ascomycota;c__Orbiliomycetes;o__Orbiliales;f__unidentified;g__unidentified;s__Orbiliales sp
OTU_532	0	0	0	0	0.000138559	0	0	0	0	k__Fungi;p__Basidiomycota;c__Agaricomycetes;o__Agaricales;f__unidentified;g__unidentified;s__Agaricales sp
OTU_533	0	0	0	0	9.23724e-05	0	0	0	0	k__Fungi;p__Basidiomycota;c__Agaricomycetes;o__Hymenochaetales;f__Schizoporaceae;g__Xylodon;s__Xylodon sambuci
OTU_534	0	0.000184745	0	0	0	0	0	0	0	k__Fungi;p__Ascomycota;c__Sordariomycetes;o__Diaporthales;f__Valsaceae;g__unidentified;s__Valsaceae sp
OTU_535	0	0	0	0	0	0	0	0	0.000184745	k__Fungi;p__unidentified;c__unidentified;o__unidentified;f__unidentified;g__unidentified;s__uncultured fungus
OTU_536	0	0	0	0	0	0	0	0.000277117	0.00030021	k__Fungi;p__unidentified;c__unidentified;o__unidentified;f__unidentified;g__unidentified;s__uncultured fungus
OTU_537	0	0.000138559	2.30931e-05	0	0	0	0	0	0	k__Fungi;p__Rozellomycota;c__unidentified;o__unidentified;f__unidentified;g__unidentified;s__Rozellomycota sp
OTU_538	0	0	0	9.23724e-05	0	0	0	0	0	k__Fungi;p__Ascomycota;c__Dothideomycetes;o__Botryosphaeriales;f__unidentified;g__unidentified;s__Botryosphaeriales sp
OTU_539	0	0	0	0	0	0.000138559	0	0	0	k__Fungi;p__Ascomycota;c__Dothideomycetes;o__Pleosporales;f__Incertae sedis;g__Massariosphaeria;s__Massariosphaeria sp FAEII23a
OTU_540	0	0	0	0	0.000115465	0	0	0	0	k__Fungi;p__Basidiomycota;c__Agaricomycetes;o__Agaricales;f__Clavariaceae;g__Clavaria;s__Clavaria sp
OTU_541	0	0	4.61862e-05	0	0	0	0	0	0.000138559	k__Fungi;p__unidentified;c__unidentified;o__unidentified;f__unidentified;g__unidentified;s__uncultured fungus
OTU_542	0	2.30931e-05	9.23724e-05	0	0	0	0	2.30931e-05	0.000438769	k__Fungi;p__Ascomycota;c__Dothideomycetes;o__Pleosporales;f__unidentified;g__unidentified;s__Pleosporales sp
OTU_543	0	0	0	0	0	0	4.61862e-05	6.92793e-05	6.92793e-05	k__Fungi;p__unidentified;c__unidentified;o__unidentified;f__unidentified;g__unidentified;s__uncultured fungus
OTU_544	0	0.000254024	0	0	0	0	0	0	0	k__Fungi;p__Basidiomycota;c__Tremellomycetes;o__unidentified;f__unidentified;g__unidentified;s__Tremellomycetes sp
OTU_545	0	0	0	0.000115465	0	0	0	0	0	k__Fungi;p__Ascomycota;c__Sordariomycetes;o__Hypocreales;f__unidentified;g__unidentified;s__Hypocreales sp
OTU_546	0	0	0	0	0	0	6.92793e-05	0	9.23724e-05	k__Fungi;p__Ascomycota;c__Leotiomycetes;o__Helotiales;f__unidentified;g__unidentified;s__Helotiales sp
OTU_547	0	0	0	0	0.000138559	0	0	0.000161652	0	k__Fungi;p__unidentified;c__unidentified;o__unidentified;f__unidentified;g__unidentified;s__uncultured fungus
OTU_548	0	0	0	0	0.000277117	0	2.30931e-05	0	0	k__Fungi;p__Basidiomycota;c__Agaricomycetes;o__Agaricales;f__unidentified;g__unidentified;s__Agaricales sp
OTU_549	0	0	0	0	0	0	0	0	0.000138559	No blast hit
OTU_550	0	0.000184745	0	0	0	0	0	0	0	k__Fungi;p__unidentified;c__unidentified;o__unidentified;f__unidentified;g__unidentified;s__uncultured fungus
OTU_551	0	0	0	0	0.000230931	2.30931e-05	0	0	0	k__Fungi;p__Basidiomycota;c__Agaricomycetes;o__Agaricales;f__unidentified;g__unidentified;s__Agaricales sp
OTU_552	0	0.000184745	0	0	0	0	6.92793e-05	0	0	k__Fungi;p__Ascomycota;c__Leotiomycetes;o__Incertae sedis;f__Incertae sedis;g__Meliniomyces;s__Meliniomyces bicolor
OTU_553	0	0	9.23724e-05	0	0	0	0	0	0	k__Fungi;p__Ascomycota;c__Leotiomycetes;o__Helotiales;f__unidentified;g__unidentified;s__Helotiales sp
OTU_554	0	0	0	0	0	0.000230931	0	0	0	k__Fungi;p__Ascomycota;c__Leotiomycetes;o__Helotiales;f__unidentified;g__unidentified;s__Helotiales sp
OTU_555	0	0	0	6.92793e-05	0	0	0	0	0	k__Fungi;p__Basidiomycota;c__Agaricomycetes;o__Polyporales;f__Polyporaceae;g__Trametes;s__Trametes sp 3702
OTU_556	9.23724e-05	0	0	0	0	0	0	0	0	k__Fungi;p__Ascomycota;c__Sordariomycetes;o__Hypocreales;f__unidentified;g__unidentified;s__Hypocreales sp
OTU_557	0	0.000277117	0	0	0	0	0	0	0	k__Fungi;p__Rozellomycota;c__unidentified;o__unidentified;f__unidentified;g__unidentified;s__Rozellomycota sp
OTU_558	0	0	0	0	2.30931e-05	6.92793e-05	0	0	0	k__Fungi;p__unidentified;c__unidentified;o__unidentified;f__unidentified;g__unidentified;s__uncultured fungus
OTU_559	2.30931e-05	0	0	0	0	0	0	0	0.000369489	k__Fungi;p__unidentified;c__unidentified;o__unidentified;f__unidentified;g__unidentified;s__uncultured fungus
OTU_560	9.23724e-05	0	0	0	0	0	0	0	0	k__Fungi;p__Ascomycota;c__Dothideomycetes;o__Pleosporales;f__unidentified;g__unidentified;s__Pleosporales sp
OTU_561	0	0	0	0	0	0.000207838	0	0	0	k__Fungi;p__Ascomycota;c__Dothideomycetes;o__Pleosporales;f__unidentified;g__unidentified;s__Pleosporales sp
OTU_562	0	0	0	0.000115465	0	0	0	0	0	k__Fungi;p__Basidiomycota;c__Agaricomycetes;o__Agaricales;f__unidentified;g__unidentified;s__Agaricales sp
OTU_563	0	0	0	0.000115465	0	0	0	0	0	k__Fungi;p__Ascomycota;c__Incertae sedis;o__Incertae sedis;f__Incertae sedis;g__Megacapitula;s__Megacapitula sp
OTU_564	0	0	0	0	0	0	0	0	0.000115465	No blast hit
OTU_565	0	0	0	0.000138559	0	0	0	0.000115465	0	k__Fungi;p__Ascomycota;c__Sordariomycetes;o__Hypocreales;f__Nectriaceae;g__unidentified;s__Nectriaceae sp
OTU_566	0	0.000115465	4.61862e-05	0	0	0	6.92793e-05	6.92793e-05	0	k__Fungi;p__unidentified;c__unidentified;o__unidentified;f__unidentified;g__unidentified;s__uncultured fungus
OTU_567	0	0	0	0	0	0	0	0	0.000115465	k__Fungi;p__Ascomycota;c__Leotiomycetes;o__Helotiales;f__Helotiaceae;g__Rhizoscyphus;s__Rhizoscyphus sp
OTU_568	0	0	0	0	0	0	0	0	0.000207838	k__Fungi;p__Ascomycota;c__Dothideomycetes;o__Pleosporales;f__unidentified;g__unidentified;s__Pleosporales sp
OTU_569	0	0.000115465	0	4.61862e-05	0.000230931	2.30931e-05	0	0	0	k__Fungi;p__Basidiomycota;c__Agaricomycetes;o__Agaricales;f__unidentified;g__unidentified;s__Agaricales sp
OTU_570	0.000161652	0	0	0	0	2.30931e-05	6.92793e-05	0	0	k__Fungi;p__Basidiomycota;c__Tremellomycetes;o__Filobasidiales;f__Filobasidiaceae;g__Cryptococcus;s__Cryptococcus albidus
OTU_571	0	0.000254024	4.61862e-05	0	0	0	0	0	0	k__Fungi;p__Rozellomycota;c__unidentified;o__unidentified;f__unidentified;g__unidentified;s__Rozellomycota sp
OTU_572	0	0	0	0.000115465	0	0	0	0	0	k__Fungi;p__Rozellomycota;c__unidentified;o__unidentified;f__unidentified;g__unidentified;s__Rozellomycota sp
OTU_573	0	0	0	0	0	0	0	0	0.000161652	k__Fungi;p__Ascomycota;c__Leotiomycetes;o__Helotiales;f__Hyaloscyphaceae;g__unidentified;s__Hyaloscyphaceae sp
OTU_574	0	0	0	0.000115465	0	0	0	0	0	k__Fungi;p__unidentified;c__unidentified;o__unidentified;f__unidentified;g__unidentified;s__uncultured soil fungus
OTU_575	0	0	0	0.000254024	0	0	0	0	0	k__Fungi;p__Ascomycota;c__Leotiomycetes;o__Geoglossales;f__Geoglossaceae;g__Trichoglossum;s__Trichoglossum sp
OTU_576	0	0	0	0	0.000254024	0	0	0	0	k__Fungi;p__Glomeromycota;c__Glomeromycetes;o__Glomerales;f__Glomeraceae;g__unidentified;s__Glomeraceae sp
OTU_577	0	0	0	0	0	0	0	0	0.000161652	k__Fungi;p__unidentified;c__unidentified;o__unidentified;f__unidentified;g__unidentified;s__uncultured soil fungus
OTU_578	0	0	0	9.23724e-05	0	0	0	0	0	k__Fungi;p__Ascomycota;c__Sordariomycetes;o__Xylariales;f__unidentified;g__unidentified;s__Xylariales sp
OTU_579	0	0	0	0	0	0	0	0	0.000230931	k__Fungi;p__Ascomycota;c__Incertae sedis;o__Incertae sedis;f__Incertae sedis;g__Ciliophora;s__Ciliophora sp
OTU_580	0	9.23724e-05	0	0	0	0	0	6.92793e-05	4.61862e-05	k__Fungi;p__Ascomycota;c__Sordariomycetes;o__Coniochaetales;f__Coniochaetaceae;g__Coniochaeta;s__Coniochaeta cateniformis
OTU_581	0	0	6.92793e-05	6.92793e-05	6.92793e-05	0	0	0	0	k__Fungi;p__Chytridiomycota;c__unidentified;o__unidentified;f__unidentified;g__unidentified;s__Chytridiomycota sp
OTU_582	0	0	0	0	0	0.000115465	0	0	0	k__Fungi;p__Basidiomycota;c__Agaricomycetes;o__Agaricales;f__unidentified;g__unidentified;s__Agaricales sp
OTU_583	0	0	0	0	0.000161652	0	2.30931e-05	0	0	k__Fungi;p__Glomeromycota;c__Glomeromycetes;o__Archaeosporales;f__unidentified;g__unidentified;s__uncultured Archaeosporales
OTU_584	0	0	0	0	0	0.000161652	0	0	0	k__Fungi;p__Basidiomycota;c__Cystobasidiomycetes;o__Erythrobasidiales;f__unidentified;g__unidentified;s__Erythrobasidiales sp
OTU_585	0	0	0	0	0	0	0	4.61862e-05	0.000161652	k__Fungi;p__unidentified;c__unidentified;o__unidentified;f__unidentified;g__unidentified;s__uncultured fungus
OTU_586	0	0	0	0	0	0	0	4.61862e-05	6.92793e-05	k__Fungi;p__Ascomycota;c__Sordariomycetes;o__Hypocreales;f__Hypocreaceae;g__Hypocrea;s__Hypocrea rogersonii
OTU_587	0	0	0	0	0	0	0	0	0.000230931	k__Fungi;p__unidentified;c__unidentified;o__unidentified;f__unidentified;g__unidentified;s__uncultured soil fungus
OTU_588	0	0	0	0	0	0.000115465	0	0	0	k__Fungi;p__Ascomycota;c__Sordariomycetes;o__Hypocreales;f__Incertae sedis;g__Stachybotrys;s__Stachybotrys sp
OTU_589	0	0	0	0	0	6.92793e-05	0	6.92793e-05	0.000346396	k__Fungi;p__unidentified;c__unidentified;o__unidentified;f__unidentified;g__unidentified;s__uncultured fungus
OTU_590	0	0	0	6.92793e-05	0	0	0	0	0	k__Fungi;p__unidentified;c__unidentified;o__unidentified;f__unidentified;g__unidentified;s__uncultured fungus
OTU_591	0	0	0	0	0	0	0.000323303	0.000115465	0	k__Fungi;p__Ascomycota;c__Dothideomycetes;o__unidentified;f__unidentified;g__unidentified;s__Dothideomycetes sp
OTU_592	0	0	0	0.000161652	0	0	0	0	0	k__Fungi;p__Basidiomycota;c__Agaricomycetes;o__Agaricales;f__Strophariaceae;g__Stropharia;s__Stropharia ambigua
OTU_593	0	0	0	0	0	0	0	0	0.000254024	k__Fungi;p__unidentified;c__unidentified;o__unidentified;f__unidentified;g__unidentified;s__uncultured fungus
OTU_594	0	0	0	0	0	0	0	0	0.000115465	k__Fungi;p__Ascomycota;c__Dothideomycetes;o__Pleosporales;f__Leptosphaeriaceae;g__Coniothyrium;s__Coniothyrium nitidae
OTU_595	0	0	0	0.000115465	0	0	0	0	0	k__Fungi;p__Ascomycota;c__Dothideomycetes;o__Pleosporales;f__Lophiostomataceae;g__Lophiostoma;s__Lophiostoma sp olrim935
OTU_596	0	0	0	0	0	0	0	0	0.000254024	k__Fungi;p__Glomeromycota;c__Glomeromycetes;o__Glomerales;f__Glomeraceae;g__Funneliformis;s__Funneliformis sp
OTU_597	0	0	0	0	4.61862e-05	0	0	0	0.000184745	k__Fungi;p__Basidiomycota;c__Tremellomycetes;o__Cystofilobasidiales;f__Cystofilobasidiaceae;g__Guehomyces;s__Guehomyces pullulans
OTU_598	0	0	0	0	0	0	4.61862e-05	0	0.000115465	k__Fungi;p__Ascomycota;c__Leotiomycetes;o__Helotiales;f__Helotiaceae;g__Ombrophila;s__Ombrophila janthina
OTU_599	0	0	0	0	9.23724e-05	0	0	0	0	k__Fungi;p__Ascomycota;c__unidentified;o__unidentified;f__unidentified;g__unidentified;s__Ascomycota sp
OTU_600	0	0	0	0	0	0	6.92793e-05	0.000161652	0	No blast hit
OTU_601	0	0	0	0	0	9.23724e-05	0	0	0	k__Fungi;p__Basidiomycota;c__Agaricomycetes;o__Agaricales;f__Strophariaceae;g__Galerina;s__Galerina sp GM 18_04
OTU_602	0	0	0	0	0.000115465	0	0	0	0	k__Fungi;p__Zygomycota;c__Incertae sedis;o__Mortierellales;f__Mortierellaceae;g__unidentified;s__uncultured Mortierella
OTU_603	0	0	0	0	0	0	0	0	0.000230931	k__Fungi;p__Basidiomycota;c__Agaricomycetes;o__Agaricales;f__unidentified;g__unidentified;s__Agaricales sp
OTU_604	0	0	0	0	0	0	0	6.92793e-05	2.30931e-05	k__Fungi;p__Ascomycota;c__Incertae sedis;o__Incertae sedis;f__Incertae sedis;g__Ciliophora;s__Ciliophora sp
OTU_605	0	0	0	6.92793e-05	0	0	0	0	0	k__Fungi;p__Ascomycota;c__Eurotiomycetes;o__Chaetothyriales;f__unidentified;g__unidentified;s__Chaetothyriales sp
OTU_606	0	0	0	0	0	0	0	0	0.000138559	No blast hit
OTU_607	0	0	0	0	0	0	0.000207838	9.23724e-05	0	k__Fungi;p__Basidiomycota;c__Agaricomycetes;o__Agaricales;f__unidentified;g__unidentified;s__Agaricales sp
OTU_608	0	0	0	0	0	0	0	0	9.23724e-05	k__Fungi;p__Ascomycota;c__unidentified;o__unidentified;f__unidentified;g__unidentified;s__Ascomycota sp
OTU_609	0	0.000138559	0.000115465	0	0	0	0	0	0	k__Fungi;p__unidentified;c__unidentified;o__unidentified;f__unidentified;g__unidentified;s__uncultured fungus
OTU_610	0	0	0	0	6.92793e-05	0	0	0	0	No blast hit
OTU_611	0	0	0	0	0	9.23724e-05	0	0	0.000138559	k__Fungi;p__Ascomycota;c__Incertae sedis;o__Incertae sedis;f__Incertae sedis;g__Minimidochium;s__Minimidochium sp
OTU_612	0	0	0	0	0	0.000115465	0	0	0	k__Fungi;p__Basidiomycota;c__Microbotryomycetes;o__Sporidiobolales;f__Incertae sedis;g__Sporobolomyces;s__Sporobolomyces linderae
OTU_613	0	0	0	0	0	0	9.23724e-05	0	0	k__Fungi;p__Ascomycota;c__Dothideomycetes;o__Pleosporales;f__Leptosphaeriaceae;g__unidentified;s__Leptosphaeriaceae sp
OTU_614	0	0	0	0	9.23724e-05	0	0	0	0	k__Fungi;p__Ascomycota;c__Dothideomycetes;o__Botryosphaeriales;f__Botryosphaeriaceae;g__Phyllosticta;s__Phyllosticta capitalensis
OTU_615	0	6.92793e-05	2.30931e-05	0	0	0	0	0	4.61862e-05	k__Fungi;p__Chytridiomycota;c__Chytridiomycetes;o__Rhizophlyctidales;f__Rhizophlyctidaceae;g__Rhizophlyctis;s__Rhizophlyctis rosea
OTU_616	0	0	0	0	0	0	0	0.000207838	0.000369489	k__Fungi;p__unidentified;c__unidentified;o__unidentified;f__unidentified;g__unidentified;s__uncultured fungus
OTU_617	0	0	0	0	0.000138559	0	0	0	0	k__Fungi;p__unidentified;c__unidentified;o__unidentified;f__unidentified;g__unidentified;s__uncultured fungus
OTU_618	0	0	9.23724e-05	0	0	0	0	0	0	k__Fungi;p__Ascomycota;c__Leotiomycetes;o__Helotiales;f__unidentified;g__unidentified;s__Helotiales sp
OTU_619	0	0	0	0	0	0.000346396	0	2.30931e-05	2.30931e-05	k__Fungi;p__Basidiomycota;c__Agaricomycetes;o__Agaricales;f__unidentified;g__unidentified;s__Agaricales sp
OTU_620	9.23724e-05	0	0	0	0	0	0	0	0	k__Fungi;p__Ascomycota;c__Eurotiomycetes;o__Eurotiales;f__Trichocomaceae;g__unidentified;s__Trichocomaceae sp
OTU_621	0	0	0	2.30931e-05	2.30931e-05	2.30931e-05	0	6.92793e-05	0	k__Fungi;p__Zygomycota;c__Incertae sedis;o__Mortierellales;f__Mortierellaceae;g__Mortierella;s__Mortierella sp
OTU_622	0	0	0	6.92793e-05	0	0	0	0	0	No blast hit
OTU_623	0	0	0	0	0	0	0	4.61862e-05	6.92793e-05	k__Fungi;p__unidentified;c__unidentified;o__unidentified;f__unidentified;g__unidentified;s__uncultured fungus
OTU_624	0	9.23724e-05	0	0	0	4.61862e-05	0	0	0	k__Fungi;p__Basidiomycota;c__Agaricomycetes;o__Agaricales;f__Strophariaceae;g__Pholiota;s__Pholiota highlandensis
OTU_625	0.000161652	0	0	0	0	0	0	0	0	k__Fungi;p__Basidiomycota;c__Microbotryomycetes;o__Sporidiobolales;f__Incertae sedis;g__Sporobolomyces;s__Sporobolomyces oryzicola
OTU_626	0	0	0	0	0	0	0	0	0.000415676	k__Fungi;p__Zygomycota;c__Incertae sedis;o__Mortierellales;f__Mortierellaceae;g__Mortierella;s__Mortierella sp
OTU_627	2.30931e-05	0	0	4.61862e-05	0	0	0	0	0	k__Fungi;p__Ascomycota;c__unidentified;o__unidentified;f__unidentified;g__unidentified;s__Ascomycota sp
OTU_628	0	0	0	0	0	0	0	2.30931e-05	0.000369489	k__Fungi;p__unidentified;c__unidentified;o__unidentified;f__unidentified;g__unidentified;s__uncultured fungus
OTU_629	0	0	0	6.92793e-05	0	0	0	0	2.30931e-05	k__Fungi;p__Zygomycota;c__Incertae sedis;o__Mortierellales;f__Mortierellaceae;g__Mortierella;s__Mortierella sp
OTU_630	0	0	0	0	0	0.000230931	0	0	0	k__Fungi;p__Zygomycota;c__Incertae sedis;o__Mortierellales;f__unidentified;g__unidentified;s__Mortierellales sp
OTU_631	0	0	0	0	0	0.000138559	0	0	0	k__Fungi;p__Basidiomycota;c__Agaricomycetes;o__Agaricales;f__unidentified;g__unidentified;s__Agaricales sp
OTU_632	0	0	0	0.000115465	0	0	0	0	0	k__Fungi;p__Ascomycota;c__Eurotiomycetes;o__Chaetothyriales;f__unidentified;g__unidentified;s__Chaetothyriales sp
OTU_633	0	0	0	9.23724e-05	0	0	0	0	0	k__Fungi;p__Ascomycota;c__Eurotiomycetes;o__Chaetothyriales;f__unidentified;g__unidentified;s__Chaetothyriales sp
OTU_634	4.61862e-05	0	0	0	0	0	0	0	0.000277117	k__Fungi;p__Ascomycota;c__Dothideomycetes;o__Pleosporales;f__unidentified;g__unidentified;s__Pleosporales sp
OTU_635	0	0	0	0	0	0	0	0	0.000161652	k__Fungi;p__Ascomycota;c__Pezizomycetes;o__unidentified;f__unidentified;g__unidentified;s__Pezizomycetes sp genotype 38
OTU_636	0	0	0	0	0	0	0	0	0.000115465	k__Fungi;p__unidentified;c__unidentified;o__unidentified;f__unidentified;g__unidentified;s__Fungi sp
OTU_637	0	0	0	0	9.23724e-05	0	0	0	0	k__Fungi;p__Ascomycota;c__Sordariomycetes;o__unidentified;f__unidentified;g__unidentified;s__Sordariomycetes sp
OTU_638	0	0	0.000138559	0	0	0	0	0	6.92793e-05	No blast hit
OTU_639	0	9.23724e-05	0	0	0	0	0	0	0	k__Fungi;p__Basidiomycota;c__Agaricomycetes;o__Sebacinales;f__Sebacinaceae;g__unidentified;s__uncultured Sebacina mycobiont of Vicia sativa
OTU_640	0	0	0	0	0	0	0	0	0.000207838	k__Fungi;p__Ascomycota;c__Incertae sedis;o__Incertae sedis;f__Incertae sedis;g__Ciliophora;s__Ciliophora sp
OTU_641	0	0	0	0	0	0	4.61862e-05	0	0.000184745	k__Fungi;p__Ascomycota;c__Sordariomycetes;o__Incertae sedis;f__Annulatascaceae;g__Conlarium;s__Conlarium sp
OTU_642	6.92793e-05	0	0	0	0	6.92793e-05	0	0	0	k__Fungi;p__Ascomycota;c__Sordariomycetes;o__Hypocreales;f__Incertae sedis;g__Myrothecium;s__Myrothecium gramineum
OTU_643	0	0	0	0	0	0	4.61862e-05	6.92793e-05	2.30931e-05	k__Fungi;p__Ascomycota;c__Incertae sedis;o__Incertae sedis;f__Incertae sedis;g__Ciliophora;s__Ciliophora sp
OTU_644	0	0	0	0	0.000184745	0	0	0	0	k__Fungi;p__Basidiomycota;c__Agaricomycetes;o__Agaricales;f__unidentified;g__unidentified;s__Agaricales sp
OTU_645	6.92793e-05	0	0	0	0	0	0	0	0	k__Fungi;p__Ascomycota;c__Dothideomycetes;o__Capnodiales;f__Teratosphaeriaceae;g__Devriesia;s__Devriesia sp
OTU_646	0	6.92793e-05	0	0	0	0	0	0	0	k__Fungi;p__Ascomycota;c__Lecanoromycetes;o__Lecanorales;f__Incertae sedis;g__Botryolepraria;s__Botryolepraria sp SPO_2009
OTU_647	0	0	0	0	0	0	0	0	0.000115465	No blast hit
OTU_648	0	9.23724e-05	0	0	0	0	0	0	0	k__Fungi;p__Ascomycota;c__Sordariomycetes;o__Hypocreales;f__Hypocreaceae;g__Hypocrea;s__Hypocrea calamagrostidis
OTU_649	4.61862e-05	0	0	0	0	0	0	9.23724e-05	4.61862e-05	No blast hit
OTU_650	0	0	0	0	0	0	0	2.30931e-05	6.92793e-05	k__Fungi;p__unidentified;c__unidentified;o__unidentified;f__unidentified;g__unidentified;s__uncultured fungus
OTU_651	0	0	0	4.61862e-05	0	0	0	0	2.30931e-05	k__Fungi;p__unidentified;c__unidentified;o__unidentified;f__unidentified;g__unidentified;s__uncultured ectomycorrhizal fungus
OTU_652	0	0	0	0	9.23724e-05	0	0	0	0	k__Fungi;p__Ascomycota;c__unidentified;o__unidentified;f__unidentified;g__unidentified;s__Ascomycota sp
OTU_653	0	0	0	9.23724e-05	0	0	0	0	0	k__Fungi;p__Ascomycota;c__Dothideomycetes;o__Pleosporales;f__Pleosporaceae;g__Stemphylium;s__Stemphylium loti
OTU_654	0	0	0	6.92793e-05	0	0	0	0	0	k__Fungi;p__Ascomycota;c__Dothideomycetes;o__Pleosporales;f__Incertae sedis;g__Mycocentrospora;s__Mycocentrospora sp
OTU_655	0	0	0	0	0	0	0.000115465	0	0	k__Fungi;p__Basidiomycota;c__Agaricomycetes;o__Agaricales;f__Mycenaceae;g__Mycena;s__Mycena sp
OTU_656	0	0	0	0	9.23724e-05	0	0	0	0	k__Fungi;p__Ascomycota;c__Orbiliomycetes;o__unidentified;f__unidentified;g__unidentified;s__Orbiliomycetes sp
OTU_657	0.000161652	0	0	0.0006697	0.000115465	6.92793e-05	2.30931e-05	0	2.30931e-05	k__Fungi;p__Ascomycota;c__Eurotiomycetes;o__Eurotiales;f__Trichocomaceae;g__unidentified;s__Trichocomaceae sp
OTU_658	2.30931e-05	0	0	0	0	0	0	0	6.92793e-05	k__Fungi;p__unidentified;c__unidentified;o__unidentified;f__unidentified;g__unidentified;s__uncultured fungus
OTU_659	0	0	0	0	0	0	0	0	0.000115465	No blast hit
OTU_660	0	0	0	4.61862e-05	0	0	0	0	0	k__Fungi;p__Ascomycota;c__Dothideomycetes;o__Pleosporales;f__unidentified;g__unidentified;s__Pleosporales sp
OTU_661	0	0.00150105	0.00154724	0	0	0	0	2.30931e-05	0	k__Fungi;p__Ascomycota;c__Leotiomycetes;o__Helotiales;f__Helotiaceae;g__unidentified;s__Helotiaceae sp
OTU_662	0	0	0	0	0	0	0	0	0.000138559	No blast hit
OTU_663	0	0	0	0	6.92793e-05	4.61862e-05	0	0	0	k__Fungi;p__Basidiomycota;c__Agaricomycetes;o__Agaricales;f__unidentified;g__unidentified;s__Agaricales sp
OTU_664	0	0	0	0	0	0	0	0	6.92793e-05	k__Fungi;p__Ascomycota;c__Archaeorhizomycetes;o__Archaeorhizomycetales;f__Archaeorhizomycetaceae;g__Archaeorhizomyces;s__Archaeorhizomyces sp
OTU_665	0	0	0	0	0	2.30931e-05	0	0	9.23724e-05	k__Fungi;p__Ascomycota;c__Sordariomycetes;o__Xylariales;f__Incertae sedis;g__Monographella;s__Monographella nivalis
OTU_666	0	0	0	0	0.000138559	0	0	0	0	k__Fungi;p__Basidiomycota;c__Agaricomycetes;o__unidentified;f__unidentified;g__unidentified;s__Agaricomycetes sp
OTU_667	0	0	0	0	0	0	0	9.23724e-05	0	k__Fungi;p__Zygomycota;c__Incertae sedis;o__Basidiobolales;f__unidentified;g__unidentified;s__Basidiobolales sp
OTU_668	0	0	0	0.000115465	0	6.92793e-05	0	0	0	k__Fungi;p__Basidiomycota;c__Tremellomycetes;o__Cystofilobasidiales;f__Cystofilobasidiaceae;g__Mrakia;s__Mrakia psychrophilia
OTU_669	0	0	0	0	0	0.000115465	0	0	0	k__Fungi;p__Basidiomycota;c__Agaricomycetes;o__Agaricales;f__unidentified;g__unidentified;s__Agaricales sp
OTU_670	0	6.92793e-05	0	0	0	0	0	0	0	k__Fungi;p__Ascomycota;c__Pezizomycetes;o__Pezizales;f__Pezizaceae;g__unidentified;s__Pezizaceae sp
OTU_671	0	0	0	0	0.000138559	0	0	0	0	k__Fungi;p__Ascomycota;c__unidentified;o__unidentified;f__unidentified;g__unidentified;s__Ascomycota sp
OTU_672	0	4.61862e-05	0	0	0	0	2.30931e-05	4.61862e-05	6.92793e-05	k__Fungi;p__unidentified;c__unidentified;o__unidentified;f__unidentified;g__unidentified;s__uncultured fungus
OTU_673	0	6.92793e-05	0	0	0	0	0	0.000207838	0	k__Fungi;p__unidentified;c__unidentified;o__unidentified;f__unidentified;g__unidentified;s__uncultured fungus
OTU_674	0	0	2.30931e-05	0	0	0	0	0	0.000785165	k__Fungi;p__Ascomycota;c__Leotiomycetes;o__Helotiales;f__unidentified;g__unidentified;s__Helotiales sp
OTU_675	0	0	0	0	0	0	6.92793e-05	2.30931e-05	0	k__Fungi;p__Ascomycota;c__Sordariomycetes;o__Hypocreales;f__unidentified;g__unidentified;s__Hypocreales sp TA26_23
OTU_676	0	0	0	0.000115465	0	0	0	0	0	k__Fungi;p__Basidiomycota;c__Agaricomycetes;o__Agaricales;f__unidentified;g__unidentified;s__Agaricales sp
OTU_677	0.000161652	0	0	0	0	0	0	0	0	k__Fungi;p__Basidiomycota;c__Agaricomycetes;o__Agaricales;f__Pleurotaceae;g__Pleurotus;s__Pleurotus ostreatus
OTU_678	0	0	0	0	0	0	0	0	0.000115465	k__Fungi;p__Ascomycota;c__unidentified;o__unidentified;f__unidentified;g__unidentified;s__uncultured Ascomycota
OTU_679	0	0	0	0	0	0	6.92793e-05	2.30931e-05	0	k__Fungi;p__Basidiomycota;c__Microbotryomycetes;o__Sporidiobolales;f__Incertae sedis;g__Rhodotorula;s__Rhodotorula sp
OTU_680	0	0	0	0	0	0.000138559	0	0	0	k__Fungi;p__Basidiomycota;c__Agaricomycetes;o__Atheliales;f__Atheliaceae;g__unidentified;s__Atheliaceae sp
OTU_681	0	0	0	0	9.23724e-05	0	0	0	0	No blast hit
OTU_682	0	0	0	0	0	0.000115465	0	0	0	k__Fungi;p__Ascomycota;c__Eurotiomycetes;o__Eurotiales;f__Trichocomaceae;g__Aspergillus;s__Aspergillus flavus
OTU_683	0	9.23724e-05	0	0	0	0	0	0	0	k__Fungi;p__Ascomycota;c__Sordariomycetes;o__Coniochaetales;f__Coniochaetaceae;g__Coniochaeta;s__Lecythophora sp C52
OTU_684	0	0	4.61862e-05	0	0	0	0	0	4.61862e-05	k__Fungi;p__Ascomycota;c__Eurotiomycetes;o__Pyrenulales;f__Massariaceae;g__Massaria;s__Massaria pyri
OTU_685	0	0	0	0	0	0	0	0	9.23724e-05	k__Fungi;p__Ascomycota;c__Incertae sedis;o__Incertae sedis;f__Incertae sedis;g__Ciliophora;s__Ciliophora sp
OTU_686	0	0	0	0	0	0.000138559	0	0	0	k__Fungi;p__unidentified;c__unidentified;o__unidentified;f__unidentified;g__unidentified;s__uncultured fungus
OTU_687	0	9.23724e-05	0	0	0	0	0	0	0	k__Fungi;p__Basidiomycota;c__Agaricomycetes;o__Agaricales;f__Tricholomataceae;g__Lepista;s__Lepista glaucocana
OTU_688	0	0	2.30931e-05	4.61862e-05	0	0	2.30931e-05	0	0.000138559	k__Fungi;p__unidentified;c__unidentified;o__unidentified;f__unidentified;g__unidentified;s__uncultured fungus
OTU_689	0	0	6.92793e-05	0	0	0	0	0	6.92793e-05	k__Fungi;p__Ascomycota;c__Sordariomycetes;o__Xylariales;f__Incertae sedis;g__Microdochium;s__Microdochium bolleyi
OTU_690	0	0	0	9.23724e-05	0	0	0	0	0	k__Fungi;p__Ascomycota;c__Eurotiomycetes;o__Eurotiales;f__Trichocomaceae;g__Paecilomyces;s__Paecilomyces nostocoides
OTU_691	0	6.92793e-05	4.61862e-05	0	0	0	0	0	0	k__Fungi;p__Ascomycota;c__Sordariomycetes;o__Hypocreales;f__unidentified;g__unidentified;s__Hypocreales sp
OTU_692	0	0	0	0	0	0.000115465	0	0	0	k__Fungi;p__Basidiomycota;c__Agaricomycetes;o__Agaricales;f__Strophariaceae;g__Pholiota;s__Pholiota adiposa
OTU_693	0	0	0	0	0	6.92793e-05	0	0	9.23724e-05	k__Fungi;p__unidentified;c__unidentified;o__unidentified;f__unidentified;g__unidentified;s__uncultured fungus
OTU_694	2.30931e-05	0	0	0	0	0	0	0	0.00030021	k__Fungi;p__Ascomycota;c__Dothideomycetes;o__Pleosporales;f__Incertae sedis;g__unidentified;s__Pleosporales sp
OTU_695	0	0	0	0	0	0	0	0	0.000184745	k__Fungi;p__Ascomycota;c__Incertae sedis;o__Incertae sedis;f__Incertae sedis;g__Ciliophora;s__Ciliophora sp
OTU_696	0	0	2.30931e-05	0	0	2.30931e-05	0	0	0	k__Fungi;p__Basidiomycota;c__unidentified;o__unidentified;f__unidentified;g__unidentified;s__Basidiomycota sp
OTU_697	0	0	0	0	0	0.000115465	0	0	0	k__Fungi;p__unidentified;c__unidentified;o__unidentified;f__unidentified;g__unidentified;s__Fungi sp
OTU_698	0	0	0	0.000115465	0	0	0	0	0	k__Fungi;p__Glomeromycota;c__Glomeromycetes;o__Glomerales;f__Glomeraceae;g__unidentified;s__uncultured Glomus
OTU_699	0	0	0	9.23724e-05	0	0	0	0	0	k__Fungi;p__Ascomycota;c__unidentified;o__unidentified;f__unidentified;g__unidentified;s__Ascomycota sp
OTU_700	0	0	0	0	0	0	0	0	6.92793e-05	k__Fungi;p__unidentified;c__unidentified;o__unidentified;f__unidentified;g__unidentified;s__uncultured fungus
OTU_701	0	0	0	0	0	0	2.30931e-05	2.30931e-05	0	k__Fungi;p__unidentified;c__unidentified;o__unidentified;f__unidentified;g__unidentified;s__uncultured fungus
OTU_702	2.30931e-05	0	0	4.61862e-05	0	0	0	0	0	k__Fungi;p__Ascomycota;c__Sordariomycetes;o__Microascales;f__Microascaceae;g__Scopulariopsis;s__Scopulariopsis sp A_4_1
OTU_703	4.61862e-05	0	0	0	0	0	0	0	0	k__Fungi;p__Basidiomycota;c__Tremellomycetes;o__Filobasidiales;f__Filobasidiaceae;g__Cryptococcus;s__Cryptococcus sp
OTU_704	0	0	0	0	0	0	0.000346396	0.000207838	2.30931e-05	k__Fungi;p__Ascomycota;c__Leotiomycetes;o__Incertae sedis;f__Incertae sedis;g__Geniculospora;s__Geniculospora grandis
OTU_705	0	0	0	0	0	0	9.23724e-05	0	0	k__Fungi;p__Basidiomycota;c__Tremellomycetes;o__Tremellales;f__Incertae sedis;g__Auriculibuller;s__Auriculibuller sp
OTU_706	9.23724e-05	0	0	9.23724e-05	0	0	0	0	2.30931e-05	k__Fungi;p__Basidiomycota;c__Tremellomycetes;o__unidentified;f__unidentified;g__unidentified;s__Tremellomycetes sp
OTU_707	0	4.61862e-05	0	0	0	0	0	0	0	k__Fungi;p__Ascomycota;c__Leotiomycetes;o__Helotiales;f__unidentified;g__unidentified;s__Helotiales sp ARDLJ_2009b
OTU_708	0.000184745	0	0	0	0	2.30931e-05	0	0	0	k__Fungi;p__unidentified;c__unidentified;o__unidentified;f__unidentified;g__unidentified;s__uncultured fungus
OTU_709	4.61862e-05	0	0	0	0	0	0	0	0	k__Fungi;p__Basidiomycota;c__Agaricomycetes;o__Agaricales;f__Psathyrellaceae;g__Coprinopsis;s__Coprinopsis radiata
OTU_710	0	0	0.000115465	0	0	0	0	0	0	k__Fungi;p__Ascomycota;c__Incertae sedis;o__Incertae sedis;f__Incertae sedis;g__Ciliophora;s__Ciliophora sp
OTU_711	0	0	0	0	0	0	0	0	6.92793e-05	k__Fungi;p__Ascomycota;c__Orbiliomycetes;o__Orbiliales;f__Orbiliaceae;g__Arthrobotrys;s__Arthrobotrys sp C45
OTU_712	9.23724e-05	0	0	0	0	0	0	0	0	k__Fungi;p__Ascomycota;c__Sordariomycetes;o__Hypocreales;f__Incertae sedis;g__Acremonium;s__Acremonium sp
OTU_713	0	0	4.61862e-05	0	0	0	0	0	0	k__Fungi;p__Ascomycota;c__Sordariomycetes;o__Hypocreales;f__Nectriaceae;g__Volutella;s__Volutella sp
OTU_714	0	0	9.23724e-05	0	0	0	0	0	0	k__Fungi;p__Ascomycota;c__Eurotiomycetes;o__Eurotiales;f__Trichocomaceae;g__Aspergillus;s__Aspergillus sp NRRL 145
OTU_715	2.30931e-05	0	0	0	0	0	0	0	4.61862e-05	No blast hit
OTU_716	0	0	0	0	0	0	4.61862e-05	4.61862e-05	6.92793e-05	k__Fungi;p__unidentified;c__unidentified;o__unidentified;f__unidentified;g__unidentified;s__uncultured fungus
OTU_717	0	0	0	0	9.23724e-05	0	0	0	0	No blast hit
OTU_718	0	0	0	4.61862e-05	0	0	0	0	0	k__Fungi;p__Basidiomycota;c__Agaricomycetes;o__Agaricales;f__unidentified;g__unidentified;s__Agaricales sp
OTU_719	0	0	0	0	4.61862e-05	0	0	0	0	k__Fungi;p__unidentified;c__unidentified;o__unidentified;f__unidentified;g__unidentified;s__uncultured fungus
OTU_720	0	0	0	0	0.000138559	0	0	0	0	k__Fungi;p__Basidiomycota;c__Agaricomycetes;o__Agaricales;f__unidentified;g__unidentified;s__Agaricales sp
OTU_721	0	0	0	0	0	0	0	0	0.000207838	k__Fungi;p__Basidiomycota;c__Agaricomycetes;o__Sebacinales;f__Sebacinaceae;g__Sebacina;s__Sebacina sp
OTU_722	0	0	0	0	0	0	0	4.61862e-05	0	No blast hit
OTU_723	0	0	0	0	0	0	0	0	4.61862e-05	k__Fungi;p__unidentified;c__unidentified;o__unidentified;f__unidentified;g__unidentified;s__uncultured fungus
OTU_724	0	0	0	0	0	0	6.92793e-05	0	0	k__Fungi;p__Ascomycota;c__Sordariomycetes;o__Sordariales;f__Lasiosphaeriaceae;g__unidentified;s__uncultured Podospora
OTU_725	0	0	0	0	0	6.92793e-05	0	0	0	k__Fungi;p__Ascomycota;c__Leotiomycetes;o__Helotiales;f__Incertae sedis;g__Dactylaria;s__Dactylaria dimorphospora
OTU_726	0	0	0	0	0	0	0	0	0.000115465	k__Fungi;p__unidentified;c__unidentified;o__unidentified;f__unidentified;g__unidentified;s__uncultured fungus
OTU_727	0	0	0	0	0	0	0.000161652	2.30931e-05	6.92793e-05	k__Fungi;p__Glomeromycota;c__Glomeromycetes;o__Glomerales;f__Glomeraceae;g__Glomus;s__Glomus sp PB
OTU_728	0	0	0	0	0	0	6.92793e-05	0	0	k__Fungi;p__Basidiomycota;c__Agaricomycetes;o__Agaricales;f__Strophariaceae;g__Gymnopilus;s__Gymnopilus decipiens
OTU_729	0	4.61862e-05	0	0	0	0	0	0	0	k__Fungi;p__Ascomycota;c__Sordariomycetes;o__unidentified;f__unidentified;g__unidentified;s__Sordariomycetes sp
OTU_730	0	0	0	0	0	0.000115465	0	0	0	k__Fungi;p__unidentified;c__unidentified;o__unidentified;f__unidentified;g__unidentified;s__uncultured fungus
OTU_731	0	9.23724e-05	0	0	0	0	0	0	0	k__Fungi;p__Basidiomycota;c__Agaricomycetes;o__Polyporales;f__Phanerochaetaceae;g__Phlebiopsis;s__Phlebiopsis gigantea
OTU_732	0	0	0	0	0	0	0	0	4.61862e-05	k__Fungi;p__Ascomycota;c__Leotiomycetes;o__Incertae sedis;f__Incertae sedis;g__Leohumicola;s__Leohumicola minima
OTU_733	0	0	0	0	0	0	0	0.000161652	6.92793e-05	k__Fungi;p__unidentified;c__unidentified;o__unidentified;f__unidentified;g__unidentified;s__uncultured soil fungus
OTU_734	9.23724e-05	0	0	0	0	0.000508048	0.00369489	0.0353786	0.0300903	k__Fungi;p__unidentified;c__unidentified;o__unidentified;f__unidentified;g__unidentified;s__uncultured fungus
OTU_735	0	0	0	0	0	0	0	0	6.92793e-05	k__Fungi;p__unidentified;c__unidentified;o__unidentified;f__unidentified;g__unidentified;s__uncultured fungus
OTU_736	0	0	0	0	4.61862e-05	0	0	0	0	k__Fungi;p__Basidiomycota;c__Agaricomycetes;o__Agaricales;f__Entolomataceae;g__Entoloma;s__Entoloma quadratum
OTU_737	4.61862e-05	0	0	0	0	0	0	0	9.23724e-05	k__Fungi;p__Ascomycota;c__Dothideomycetes;o__Pleosporales;f__Phaeosphaeriaceae;g__unidentified;s__Phaeosphaeriaceae sp
OTU_738	0	0	0	0	0	0	0	0	0.000161652	k__Fungi;p__Ascomycota;c__Incertae sedis;o__Incertae sedis;f__Incertae sedis;g__Ciliophora;s__Ciliophora sp
OTU_739	0	0	0	0.000184745	0	0	0	0	0	k__Fungi;p__Ascomycota;c__Leotiomycetes;o__Thelebolales;f__Thelebolaceae;g__Pezizella;s__Pezizella sp
OTU_740	0	9.23724e-05	0	0	0	0	0	0	0	k__Fungi;p__Ascomycota;c__Dothideomycetes;o__Venturiales;f__Venturiaceae;g__unidentified;s__Venturiaceae sp
OTU_741	0	4.61862e-05	4.61862e-05	0	0	0	0	0	0	k__Fungi;p__unidentified;c__unidentified;o__unidentified;f__unidentified;g__unidentified;s__uncultured fungus
OTU_742	0	0	0	0	0	0	0	0	6.92793e-05	k__Fungi;p__Basidiomycota;c__Agaricomycetes;o__Agaricales;f__unidentified;g__unidentified;s__Agaricales sp
OTU_743	0	0	0	0	0	0	0	0	6.92793e-05	k__Fungi;p__Basidiomycota;c__Tremellomycetes;o__Tremellales;f__Incertae sedis;g__Dioszegia;s__Dioszegia sp
OTU_744	0.000254024	0.0555851	0.0475025	0.000138559	0.00926033	2.30931e-05	0.00422604	0.00184745	0.00618895	k__Fungi;p__Ascomycota;c__Dothideomycetes;o__Incertae sedis;f__Pseudeurotiaceae;g__Pseudogymnoascus;s__Pseudogymnoascus roseus
OTU_745	0	0	6.92793e-05	0	0	0	4.61862e-05	2.30931e-05	0	k__Fungi;p__Basidiomycota;c__Agaricomycetes;o__Cantharellales;f__Tulasnellaceae;g__unidentified;s__uncultured Tulasnellaceae
OTU_746	6.92793e-05	0	0	0	0	0	0	0	0	k__Fungi;p__unidentified;c__unidentified;o__unidentified;f__unidentified;g__unidentified;s__uncultured fungus
OTU_747	0	0	0	0	0	0	0	0	9.23724e-05	k__Fungi;p__Rozellomycota;c__unidentified;o__unidentified;f__unidentified;g__unidentified;s__Rozellomycota sp
OTU_748	0	0	0	0	0	6.92793e-05	0	0	2.30931e-05	No blast hit
OTU_749	0	0	6.92793e-05	0	0	0	0	0	0.000138559	k__Fungi;p__Ascomycota;c__Saccharomycetes;o__Saccharomycetales;f__Incertae sedis;g__Candida;s__Candida rugopelliculosa
OTU_750	0	0	0	0	4.61862e-05	0	0	0	0	k__Fungi;p__Ascomycota;c__Leotiomycetes;o__Helotiales;f__Sclerotiniaceae;g__Sclerotinia;s__Sclerotinia sclerotiorum
OTU_751	2.30931e-05	0	0	0	0	0	0	0	0.000115465	k__Fungi;p__Basidiomycota;c__Tremellomycetes;o__Tremellales;f__Incertae sedis;g__Dioszegia;s__Dioszegia sp
OTU_752	0	0	0	0	0	0	6.92793e-05	0	0	k__Fungi;p__Glomeromycota;c__unidentified;o__unidentified;f__unidentified;g__unidentified;s__uncultured Glomeromycota
OTU_753	0	0	0	0	0	6.92793e-05	0	0	6.92793e-05	k__Fungi;p__unidentified;c__unidentified;o__unidentified;f__unidentified;g__unidentified;s__uncultured soil fungus
OTU_754	0	0	0	0	0	0	0	4.61862e-05	6.92793e-05	No blast hit
OTU_755	0	0	0	0	6.92793e-05	0	0	0	0	k__Fungi;p__unidentified;c__unidentified;o__unidentified;f__unidentified;g__unidentified;s__uncultured fungus
OTU_756	0	0	0	0	0	0	6.92793e-05	2.30931e-05	0	k__Fungi;p__Ascomycota;c__Dothideomycetes;o__Jahnulales;f__Aliquandostipitaceae;g__Xylomyces;s__Xylomyces sp
OTU_757	6.92793e-05	0	0	0	0	0	0	0	0	k__Fungi;p__Ascomycota;c__Sordariomycetes;o__Sordariales;f__Lasiosphaeriaceae;g__Podospora;s__Podospora sp
OTU_758	0	0	0	2.30931e-05	0	0	0	0	0.000161652	k__Fungi;p__Ascomycota;c__Sordariomycetes;o__Coniochaetales;f__Coniochaetaceae;g__unidentified;s__Coniochaetaceae sp
OTU_759	0	0	0	0	0	0	0	0	0.00030021	k__Fungi;p__unidentified;c__unidentified;o__unidentified;f__unidentified;g__unidentified;s__uncultured fungus
OTU_760	0	6.92793e-05	0	0	0	0	0	0	0	k__Fungi;p__Ascomycota;c__Dothideomycetes;o__Pleosporales;f__Sporormiaceae;g__unidentified;s__Sporormiaceae sp
OTU_761	0	0	0	0	0	0	0	4.61862e-05	4.61862e-05	k__Fungi;p__unidentified;c__unidentified;o__unidentified;f__unidentified;g__unidentified;s__uncultured fungus
OTU_762	9.23724e-05	0	0	0	0	0	0	0	0	k__Fungi;p__Ascomycota;c__Dothideomycetes;o__Capnodiales;f__Mycosphaerellaceae;g__unidentified;s__Mycosphaerellaceae sp
OTU_763	0	0	0	9.23724e-05	0	0	0	0	4.61862e-05	k__Fungi;p__unidentified;c__unidentified;o__unidentified;f__unidentified;g__unidentified;s__uncultured fungus
OTU_764	4.61862e-05	0	0	2.30931e-05	0	0	9.23724e-05	0.000508048	0	k__Fungi;p__unidentified;c__unidentified;o__unidentified;f__unidentified;g__unidentified;s__uncultured fungus
OTU_765	0	0	0	0	0	0	0	0	0.000138559	No blast hit
OTU_766	2.30931e-05	0	0	0	0	0	0	0	0	k__Fungi;p__Basidiomycota;c__Microbotryomycetes;o__Sporidiobolales;f__Incertae sedis;g__Sporobolomyces;s__Sporobolomyces sp TD49
OTU_767	0	0	0	0	0	0	0	4.61862e-05	9.23724e-05	k__Fungi;p__Ascomycota;c__Dothideomycetes;o__Pleosporales;f__unidentified;g__unidentified;s__Pleosporales sp
OTU_768	0	2.30931e-05	0	2.30931e-05	0	0	0	6.92793e-05	2.30931e-05	k__Fungi;p__Zygomycota;c__Incertae sedis;o__Mortierellales;f__Mortierellaceae;g__Mortierella;s__Mortierella antarctica
OTU_769	0	0	2.30931e-05	0	0	0	0	0	0	k__Fungi;p__Ascomycota;c__Sordariomycetes;o__Hypocreales;f__Hypocreaceae;g__Hypomyces;s__Hypomyces odoratus
OTU_770	0	4.61862e-05	0	0	0	0	0	0	0	k__Fungi;p__Ascomycota;c__Incertae sedis;o__Incertae sedis;f__Incertae sedis;g__Ciliophora;s__Ciliophora sp
OTU_771	0	0	0	0	0	0	0	0	4.61862e-05	No blast hit
OTU_772	4.61862e-05	0	0	0	0	0	0	0	0	k__Fungi;p__Basidiomycota;c__Agaricomycetes;o__Agaricales;f__Strophariaceae;g__Pholiota;s__Pholiota microspora
OTU_773	0	0	0	0	0	0	4.61862e-05	6.92793e-05	0	k__Fungi;p__Basidiomycota;c__Agaricomycetes;o__Agaricales;f__unidentified;g__unidentified;s__Agaricales sp
OTU_774	0	0	0	0	0	0.000346396	0	0	0	k__Fungi;p__unidentified;c__unidentified;o__unidentified;f__unidentified;g__unidentified;s__uncultured fungus
OTU_775	0	0	0	0	0	0.000254024	0	0	0	k__Fungi;p__Ascomycota;c__Sordariomycetes;o__Lulworthiales;f__Lulworthiaceae;g__Lulwoana;s__Lulwoana sp CCF3788
OTU_776	0	0	0	0	0	0	0	0.000115465	4.61862e-05	k__Fungi;p__Rozellomycota;c__unidentified;o__unidentified;f__unidentified;g__unidentified;s__Rozellomycota sp
OTU_777	0	0	0	0	0	0	0	4.61862e-05	0	k__Fungi;p__Basidiomycota;c__Agaricomycetes;o__Agaricales;f__Lycoperdaceae;g__unidentified;s__Lycoperdaceae sp
OTU_778	6.92793e-05	2.30931e-05	0	0	0	0	6.92793e-05	4.61862e-05	0	k__Fungi;p__Basidiomycota;c__Tremellomycetes;o__Tremellales;f__Incertae sedis;g__Auriculibuller;s__Auriculibuller fuscus
OTU_779	0	0	0	2.30931e-05	0	0	0	0	0	k__Fungi;p__Basidiomycota;c__Agaricostilbomycetes;o__Agaricostilbales;f__Agaricostilbaceae;g__Bensingtonia;s__Bensingtonia subrosea
OTU_780	0	0	0	0	0	0	0	0	2.30931e-05	k__Fungi;p__Ascomycota;c__Dothideomycetes;o__Pleosporales;f__Phaeosphaeriaceae;g__Phaeosphaeria;s__Phaeosphaeria sp
OTU_781	0	0	9.23724e-05	0	0	0	0	0	0	k__Fungi;p__unidentified;c__unidentified;o__unidentified;f__unidentified;g__unidentified;s__uncultured fungus
OTU_782	0	6.92793e-05	9.23724e-05	0	0	0	0	0	0	k__Fungi;p__unidentified;c__unidentified;o__unidentified;f__unidentified;g__unidentified;s__uncultured fungus
OTU_783	6.92793e-05	0	0	0	0	0	0	0	0	k__Fungi;p__Ascomycota;c__Eurotiomycetes;o__Eurotiales;f__Trichocomaceae;g__Aspergillus;s__Aspergillus ochraceus
OTU_784	0	0	0	0	0	0.000115465	0	0	0	k__Fungi;p__Basidiomycota;c__Agaricomycetes;o__Agaricales;f__unidentified;g__unidentified;s__Agaricales sp
OTU_785	0	0	0	0	0.000184745	0	0	0	0	k__Fungi;p__Ascomycota;c__Leotiomycetes;o__Helotiales;f__Sclerotiniaceae;g__Ciboria;s__Ciboria batschiana
OTU_786	0	0	0	0	0	0	6.92793e-05	6.92793e-05	0	k__Fungi;p__unidentified;c__unidentified;o__unidentified;f__unidentified;g__unidentified;s__uncultured fungus
OTU_787	0	0	0	0	2.30931e-05	0	0	0	0	k__Fungi;p__unidentified;c__unidentified;o__unidentified;f__unidentified;g__unidentified;s__uncultured fungus
OTU_788	0	0	0	0	0	0	0	0	0.000115465	k__Fungi;p__Basidiomycota;c__Agaricomycetes;o__Agaricales;f__unidentified;g__unidentified;s__Agaricales sp
OTU_789	0	4.61862e-05	0	0	0	0	0	0	0	k__Fungi;p__Ascomycota;c__Leotiomycetes;o__Helotiales;f__Helotiaceae;g__unidentified;s__Helotiaceae sp
OTU_790	0	0	0	0	0	0	0	0	2.30931e-05	k__Fungi;p__Ascomycota;c__Sordariomycetes;o__Sordariales;f__unidentified;g__unidentified;s__Sordariales sp MU_2009_1
OTU_791	0	0	0	0	0	2.30931e-05	0	0	0.000230931	k__Fungi;p__unidentified;c__unidentified;o__unidentified;f__unidentified;g__unidentified;s__uncultured fungus
OTU_792	0	0	0	0	0	0	0	0	9.23724e-05	k__Fungi;p__Ascomycota;c__Incertae sedis;o__Incertae sedis;f__Incertae sedis;g__Ciliophora;s__Ciliophora sp
OTU_793	0	0	0	0	0	0	0	0	4.61862e-05	k__Fungi;p__Zygomycota;c__Incertae sedis;o__Mucorales;f__Pilobolaceae;g__Pilobolus;s__Pilobolus crystallinus
OTU_794	0	0	0	0	0	0	0	0	4.61862e-05	k__Fungi;p__Ascomycota;c__Dothideomycetes;o__Pleosporales;f__Sporormiaceae;g__Preussia;s__Preussia sp
OTU_795	0	0	0	6.92793e-05	0	0	0	0	0	k__Fungi;p__Chytridiomycota;c__Chytridiomycetes;o__unidentified;f__unidentified;g__unidentified;s__Chytridiomycetes sp
OTU_796	0	0	0	0	4.61862e-05	0	0	0	0	k__Fungi;p__Basidiomycota;c__Agaricomycetes;o__Agaricales;f__Entolomataceae;g__Entoloma;s__Entoloma insidiosum
OTU_797	0	0	0	0	0	4.61862e-05	0	0	0	k__Fungi;p__unidentified;c__unidentified;o__unidentified;f__unidentified;g__unidentified;s__uncultured fungus
OTU_798	0	0	0	0	0	0	0	0	0.000115465	k__Fungi;p__Chytridiomycota;c__unidentified;o__unidentified;f__unidentified;g__unidentified;s__Chytridiomycota sp
OTU_799	0	0	0	4.61862e-05	0	0	0	0	0	k__Fungi;p__unidentified;c__unidentified;o__unidentified;f__unidentified;g__unidentified;s__uncultured fungus
OTU_800	0	0	0	0	0	0	9.23724e-05	0	0	k__Fungi;p__Ascomycota;c__Dothideomycetes;o__Jahnulales;f__Aliquandostipitaceae;g__Xylomyces;s__Xylomyces sp
OTU_801	0	0	0	0	0	2.30931e-05	0	0	0.000230931	k__Fungi;p__unidentified;c__unidentified;o__unidentified;f__unidentified;g__unidentified;s__uncultured fungus
OTU_802	0	0	0	0	0	0	0	4.61862e-05	2.30931e-05	k__Fungi;p__Basidiomycota;c__Agaricomycetes;o__Agaricales;f__unidentified;g__unidentified;s__Agaricales sp
OTU_803	0	0	0	0	0	0	0	0	9.23724e-05	k__Fungi;p__Ascomycota;c__Pezizomycetes;o__Pezizales;f__Ascobolaceae;g__unidentified;s__Ascobolaceae sp
OTU_804	0	0	0	0	0	0	0	0	6.92793e-05	No blast hit
OTU_805	0	0	0	0	0	0	0	2.30931e-05	2.30931e-05	No blast hit
OTU_806	0	0	0	6.92793e-05	0	0	0	0	0	No blast hit
OTU_807	0	6.92793e-05	0	0	0	0	0	0	0	k__Fungi;p__Ascomycota;c__Sordariomycetes;o__Hypocreales;f__Clavicipitaceae;g__Metarhizium;s__Metarhizium pinghaense
OTU_808	0	0	2.30931e-05	0	0	0	0	0	0	k__Fungi;p__unidentified;c__unidentified;o__unidentified;f__unidentified;g__unidentified;s__Fungi sp
OTU_809	0	0	0	0	0	0.000115465	0	0	0	k__Fungi;p__unidentified;c__unidentified;o__unidentified;f__unidentified;g__unidentified;s__uncultured fungus
OTU_810	0	4.61862e-05	0	0	0.000138559	0	0	0	0	No blast hit
OTU_811	0	0	0	0	0	0	0	4.61862e-05	0	k__Fungi;p__Ascomycota;c__Incertae sedis;o__Incertae sedis;f__Incertae sedis;g__Ciliophora;s__Ciliophora sp
OTU_812	0	0	0	0	0	0	0	0	2.30931e-05	k__Fungi;p__unidentified;c__unidentified;o__unidentified;f__unidentified;g__unidentified;s__uncultured soil fungus
OTU_813	0	0	0	0	0	0	0	0	4.61862e-05	No blast hit
OTU_814	0	0	0	0	0	9.23724e-05	0	0	0	k__Fungi;p__Basidiomycota;c__Agaricomycetes;o__Agaricales;f__unidentified;g__unidentified;s__Agaricales sp
OTU_815	0	0	0	2.30931e-05	0	6.92793e-05	0	2.30931e-05	0.000138559	k__Fungi;p__Zygomycota;c__Incertae sedis;o__Mucorales;f__Mucoraceae;g__Mucor;s__Mucor circinelloides f. circinelloides
OTU_816	0	0	0	4.61862e-05	0	0	0	0	0	No blast hit
OTU_817	0	0	0	0	0	0	0	0	0.000115465	k__Fungi;p__Chytridiomycota;c__Chytridiomycetes;o__Chytridiales;f__Chytridiaceae;g__Polyphlyctis;s__Polyphlyctis unispina
OTU_818	0	6.92793e-05	0	0	4.61862e-05	0	0	0	0.000508048	k__Fungi;p__unidentified;c__unidentified;o__unidentified;f__unidentified;g__unidentified;s__uncultured fungus
OTU_819	0	0	0	0.000138559	0	0	0	0	0	No blast hit
OTU_820	0	0	0	0	0	0	6.92793e-05	0	6.92793e-05	k__Fungi;p__Basidiomycota;c__Tremellomycetes;o__Tremellales;f__Incertae sedis;g__Cryptococcus;s__Cryptococcus sp
OTU_821	4.61862e-05	0	0	0	0	0	0	0	0.00030021	k__Fungi;p__Ascomycota;c__Dothideomycetes;o__Pleosporales;f__Testudinaceae;g__Lepidosphaeria;s__Lepidosphaeria nicotiae
OTU_822	0	0	0	2.30931e-05	0	0	0	0	0	No blast hit
OTU_823	0	0	0	0	0	0	0	6.92793e-05	0	k__Fungi;p__Ascomycota;c__Leotiomycetes;o__Helotiales;f__Hyaloscyphaceae;g__Lachnum;s__Lachnum sp 2138
OTU_824	0	0	0	0	0	0.000115465	0	0	0	k__Fungi;p__Chytridiomycota;c__Chytridiomycetes;o__Rhizophydiales;f__Rhizophydiaceae;g__Rhizophydium;s__Rhizophydium carpophilum
OTU_825	0	0	0	0	0	0	0	6.92793e-05	0	k__Fungi;p__Ascomycota;c__unidentified;o__unidentified;f__unidentified;g__unidentified;s__Ascomycota sp
OTU_826	0	0	0	0	6.92793e-05	0	0	0	0	k__Fungi;p__Basidiomycota;c__Agaricomycetes;o__Gomphales;f__Gomphaceae;g__Ramaria;s__Ramaria formosa
OTU_827	0	0	0	0	0	0	2.30931e-05	0	0	No blast hit
OTU_828	0	0	0	0	0	0	0	0.000207838	0	k__Fungi;p__unidentified;c__unidentified;o__unidentified;f__unidentified;g__unidentified;s__uncultured fungus
OTU_829	0	0	2.30931e-05	0	0	0	0	0	9.23724e-05	k__Fungi;p__Ascomycota;c__Incertae sedis;o__Incertae sedis;f__Incertae sedis;g__Ciliophora;s__Ciliophora sp
OTU_830	0	6.92793e-05	2.30931e-05	0	0	0	0	0	0	k__Fungi;p__Rozellomycota;c__unidentified;o__unidentified;f__unidentified;g__unidentified;s__Rozellomycota sp
OTU_831	0	0	0	0	0	0.000161652	0	0	0	k__Fungi;p__unidentified;c__unidentified;o__unidentified;f__unidentified;g__unidentified;s__uncultured soil fungus
OTU_832	0	4.61862e-05	0	0	0	0	0	2.30931e-05	0	k__Fungi;p__unidentified;c__unidentified;o__unidentified;f__unidentified;g__unidentified;s__uncultured fungus
OTU_833	0	0	0	0	0	0	0	2.30931e-05	0.000138559	k__Fungi;p__Basidiomycota;c__unidentified;o__unidentified;f__unidentified;g__unidentified;s__Basidiomycota sp
OTU_834	0	0	0	0	0	0	0	0	6.92793e-05	k__Fungi;p__Ascomycota;c__Incertae sedis;o__Incertae sedis;f__Incertae sedis;g__Ciliophora;s__Ciliophora sp
OTU_835	0	2.30931e-05	0	0	9.23724e-05	0	0	0	0	k__Fungi;p__Basidiomycota;c__Microbotryomycetes;o__Leucosporidiales;f__Leucosporidiaceae;g__Leucosporidium;s__Leucosporidium drummii
OTU_836	0	0	0	0	0	0	2.30931e-05	0	0	k__Fungi;p__Ascomycota;c__Dothideomycetes;o__unidentified;f__unidentified;g__unidentified;s__Dothideomycetes sp
OTU_837	0	0	4.61862e-05	0	2.30931e-05	0	0	0	4.61862e-05	k__Fungi;p__Ascomycota;c__Orbiliomycetes;o__Orbiliales;f__Orbiliaceae;g__Orbilia;s__Orbilia milinana
OTU_838	0	0	0	0	0	0	4.61862e-05	0	0	k__Fungi;p__Ascomycota;c__Sordariomycetes;o__Hypocreales;f__Clavicipitaceae;g__Harposporium;s__Harposporium janus
OTU_839	0	0	0	0	0	0	0	0	2.30931e-05	k__Fungi;p__unidentified;c__unidentified;o__unidentified;f__unidentified;g__unidentified;s__uncultured fungus
OTU_840	0	0	6.92793e-05	0	0.00191673	0	0	0	4.61862e-05	k__Fungi;p__Ascomycota;c__Incertae sedis;o__Incertae sedis;f__Incertae sedis;g__Ciliophora;s__Ciliophora sp
OTU_841	0	0	0	9.23724e-05	0	0	0	0	0	k__Fungi;p__Ascomycota;c__Leotiomycetes;o__Helotiales;f__unidentified;g__unidentified;s__Helotiales sp
OTU_842	0	0	0	0	0	0	0	6.92793e-05	0	k__Fungi;p__unidentified;c__unidentified;o__unidentified;f__unidentified;g__unidentified;s__uncultured fungus
OTU_843	0	0	0	0	0	0	0	4.61862e-05	0.000161652	k__Fungi;p__Basidiomycota;c__Agaricomycetes;o__Sebacinales;f__Sebacinaceae;g__unidentified;s__Sebacinaceae sp
OTU_844	0	0	0	0	0	2.30931e-05	0	0	0	k__Fungi;p__unidentified;c__unidentified;o__unidentified;f__unidentified;g__unidentified;s__uncultured fungus
OTU_845	0	0	6.92793e-05	0	0	0	0	0	0	k__Fungi;p__Basidiomycota;c__Agaricomycetes;o__Agaricales;f__unidentified;g__unidentified;s__Agaricales sp r385
OTU_846	0	0	2.30931e-05	0	0	0	0	6.92793e-05	2.30931e-05	k__Fungi;p__unidentified;c__unidentified;o__unidentified;f__unidentified;g__unidentified;s__uncultured fungus
OTU_847	0	0	6.92793e-05	0	0	0	0	0	0	k__Fungi;p__Basidiomycota;c__Tremellomycetes;o__Tremellales;f__Incertae sedis;g__Tremella;s__Tremella exigua
OTU_848	0	0	4.61862e-05	0	0	0	0	0	0	k__Fungi;p__Ascomycota;c__Sordariomycetes;o__Chaetosphaeriales;f__Chaetosphaeriaceae;g__unidentified;s__Chaetosphaeriaceae sp
OTU_849	0	0	2.30931e-05	0	0	0	0	0	0	No blast hit
OTU_850	0	6.92793e-05	0	0	0	0	0	0	0	k__Fungi;p__Basidiomycota;c__Agaricomycetes;o__unidentified;f__unidentified;g__unidentified;s__Agaricomycetes sp
OTU_851	0	0	0	2.30931e-05	0	0	0	0	0	k__Fungi;p__Ascomycota;c__Sordariomycetes;o__Xylariales;f__unidentified;g__unidentified;s__Xylariales sp
OTU_852	0	0	0	0	0	9.23724e-05	0	0	0	k__Fungi;p__Basidiomycota;c__Microbotryomycetes;o__Leucosporidiales;f__unidentified;g__unidentified;s__Leucosporidiales sp
OTU_853	0	0	0	0	0	0	0	0	9.23724e-05	k__Fungi;p__unidentified;c__unidentified;o__unidentified;f__unidentified;g__unidentified;s__uncultured fungus
OTU_854	4.61862e-05	0	0	0	0	0	0	0	0	k__Fungi;p__unidentified;c__unidentified;o__unidentified;f__unidentified;g__unidentified;s__uncultured fungus
OTU_855	0	0	0	0	0	0	0	0	2.30931e-05	k__Fungi;p__Basidiomycota;c__Agaricomycetes;o__unidentified;f__unidentified;g__unidentified;s__Agaricomycetes sp
OTU_856	2.30931e-05	0	0	0	0	0	0	0	0	k__Fungi;p__Basidiomycota;c__Microbotryomycetes;o__Leucosporidiales;f__Leucosporidiaceae;g__Leucosporidium;s__Leucosporidium golubevii
OTU_857	0	0	0	0	0	0	0	0	4.61862e-05	k__Fungi;p__unidentified;c__unidentified;o__unidentified;f__unidentified;g__unidentified;s__uncultured fungus
OTU_858	0	6.92793e-05	0	0	0	0	0	0	0	k__Fungi;p__Zygomycota;c__Incertae sedis;o__Basidiobolales;f__unidentified;g__unidentified;s__Basidiobolales sp
OTU_859	6.92793e-05	0	0	0	0	0	0	0	0	k__Fungi;p__unidentified;c__unidentified;o__unidentified;f__unidentified;g__unidentified;s__uncultured fungus
OTU_860	0	0	0	0	0	0	4.61862e-05	0	0	k__Fungi;p__Basidiomycota;c__Tremellomycetes;o__unidentified;f__unidentified;g__unidentified;s__Tremellomycetes sp
OTU_861	0	0	2.30931e-05	0	0	0	0	0	0	k__Fungi;p__unidentified;c__unidentified;o__unidentified;f__unidentified;g__unidentified;s__uncultured fungus
OTU_862	4.61862e-05	6.92793e-05	0	2.30931e-05	0	0.00678937	0.0020091	0.000808258	0.0073436	k__Fungi;p__Ascomycota;c__unidentified;o__unidentified;f__unidentified;g__unidentified;s__uncultured Leotiomyceta
OTU_863	6.92793e-05	0	0	0	0	0	0	0	0	k__Fungi;p__Basidiomycota;c__Agaricomycetes;o__Agaricales;f__unidentified;g__unidentified;s__Agaricales sp
OTU_864	0	0	2.30931e-05	0	0	0	0	0	0	k__Fungi;p__Ascomycota;c__Eurotiomycetes;o__Chaetothyriales;f__unidentified;g__unidentified;s__Chaetothyriales sp
OTU_865	0	0	0	0	0	0	6.92793e-05	0	0.000161652	k__Fungi;p__Ascomycota;c__Incertae sedis;o__Incertae sedis;f__Incertae sedis;g__Ciliophora;s__Ciliophora sp
OTU_866	9.23724e-05	0	0	0	0	0	0	0	0	k__Fungi;p__Ascomycota;c__Eurotiomycetes;o__Eurotiales;f__Trichocomaceae;g__Aspergillus;s__Aspergillus sp F55
OTU_867	0	0	0	0	0	0	0	4.61862e-05	0	k__Fungi;p__Ascomycota;c__Incertae sedis;o__Incertae sedis;f__Incertae sedis;g__Ciliophora;s__Ciliophora sp
OTU_868	0	0	0	2.30931e-05	0	0	4.61862e-05	0	0	k__Fungi;p__Basidiomycota;c__Agaricomycetes;o__Russulales;f__Russulaceae;g__Lactifluus;s__Lactifluus volemus
OTU_869	0	0	0	0	0	0	0	6.92793e-05	0	No blast hit
OTU_870	0	0	0	0	0	0	0	6.92793e-05	0	k__Fungi;p__Ascomycota;c__Sordariomycetes;o__Hypocreales;f__Incertae sedis;g__Ilyonectria;s__Ilyonectria macrodidyma
OTU_871	0	0	0	0.000138559	0	0	0	0	0	k__Fungi;p__Ascomycota;c__Sordariomycetes;o__Sordariales;f__Lasiosphaeriaceae;g__unidentified;s__Lasiosphaeriaceae sp
OTU_872	0	0	0	0	9.23724e-05	0	0	0	0	k__Fungi;p__Basidiomycota;c__Agaricomycetes;o__Agaricales;f__unidentified;g__unidentified;s__Agaricales sp
OTU_873	2.30931e-05	0	0	0	0	0	0	0	0	k__Fungi;p__Ascomycota;c__Dothideomycetes;o__Pleosporales;f__unidentified;g__unidentified;s__Pleosporales sp
OTU_874	0	2.30931e-05	0	0	0	0	0	0	0	k__Fungi;p__Zygomycota;c__Incertae sedis;o__Mortierellales;f__Mortierellaceae;g__unidentified;s__Mortierellaceae sp
OTU_875	0	0	0	0	0	0	0	2.30931e-05	0	k__Fungi;p__Ascomycota;c__Incertae sedis;o__Incertae sedis;f__Incertae sedis;g__Ciliophora;s__Ciliophora sp
OTU_876	6.92793e-05	0	0	0	0	0	0	0	0	k__Fungi;p__unidentified;c__unidentified;o__unidentified;f__unidentified;g__unidentified;s__Fungi sp
OTU_877	0	0	4.61862e-05	0	0	0	0	0	0	k__Fungi;p__Ascomycota;c__Sordariomycetes;o__Hypocreales;f__Ophiocordycipitaceae;g__Haptocillium;s__Haptocillium zeosporum
OTU_878	0	0	0	0	0	0	0	0	2.30931e-05	k__Fungi;p__Ascomycota;c__Incertae sedis;o__Incertae sedis;f__Incertae sedis;g__Chaetosphaeronema;s__Chaetosphaeronema sp
OTU_879	4.61862e-05	0	0	0	0	0	0	2.30931e-05	0	k__Fungi;p__Ascomycota;c__Eurotiomycetes;o__Chaetothyriales;f__Herpotrichiellaceae;g__Rhinocladiella;s__Rhinocladiella sp EXP0525F
OTU_880	0	0	0	0	0	6.92793e-05	0	0	0	k__Fungi;p__Ascomycota;c__Dothideomycetes;o__Pleosporales;f__unidentified;g__unidentified;s__Pleosporales sp
OTU_881	0	4.61862e-05	0	0	0	0	4.61862e-05	0	0	k__Fungi;p__Glomeromycota;c__Glomeromycetes;o__Archaeosporales;f__unidentified;g__unidentified;s__Archaeosporales sp
OTU_882	0	2.30931e-05	0	0	0	0	0	0	0	k__Fungi;p__Basidiomycota;c__Agaricomycetes;o__Agaricales;f__Hygrophoraceae;g__Hygrophorus;s__Hygrophorus persoonii
OTU_883	0	0	0	0	0	0	0.000277117	0.000254024	0.000877537	k__Fungi;p__Ascomycota;c__Leotiomycetes;o__unidentified;f__unidentified;g__unidentified;s__Leotiomycetes sp
OTU_884	0	9.23724e-05	0	0	0	0	0	0	0	k__Fungi;p__Ascomycota;c__Dothideomycetes;o__unidentified;f__unidentified;g__unidentified;s__Dothideomycetes sp
OTU_885	0	0	0	0	0	6.92793e-05	0	0	0	k__Fungi;p__Ascomycota;c__Dothideomycetes;o__unidentified;f__unidentified;g__unidentified;s__Dothideomycetes sp
OTU_886	0	0	6.92793e-05	0	0	0	0	0	0	k__Fungi;p__Basidiomycota;c__Agaricomycetes;o__Thelephorales;f__Thelephoraceae;g__Tomentella;s__Tomentella stuposa
OTU_887	0	4.61862e-05	9.23724e-05	0	0	0	0	0	0	k__Fungi;p__Ascomycota;c__Eurotiomycetes;o__Eurotiales;f__Trichocomaceae;g__Aspergillus;s__Aspergillus tardus
OTU_888	0	0	0	9.23724e-05	0	0	0	0	0	k__Fungi;p__Basidiomycota;c__Agaricomycetes;o__Agaricales;f__unidentified;g__unidentified;s__Agaricales sp
OTU_889	0	0	0	0	0	6.92793e-05	0	0	0	k__Fungi;p__Ascomycota;c__Pezizomycetes;o__Pezizales;f__Pyronemataceae;g__Melastiza;s__Melastiza chateri
OTU_890	0	6.92793e-05	0	0	4.61862e-05	0	0	0	0	k__Fungi;p__unidentified;c__unidentified;o__unidentified;f__unidentified;g__unidentified;s__uncultured fungus
OTU_891	0	0	0	0	0	0	0	0.000115465	0	k__Fungi;p__Ascomycota;c__Pezizomycetes;o__Pezizales;f__Pyronemataceae;g__Aleuria;s__Aleuria sp PDD 89857
OTU_892	0	0	0	0	0	0	4.61862e-05	0	9.23724e-05	k__Fungi;p__Ascomycota;c__Sordariomycetes;o__Sordariales;f__unidentified;g__unidentified;s__Sordariales sp MU_2009_1
OTU_893	0	0	0	0	0	0	0	0	9.23724e-05	k__Fungi;p__Ascomycota;c__Leotiomycetes;o__Helotiales;f__Incertae sedis;g__Tetracladium;s__Tetracladium sp WMM_2012b
OTU_894	0	0	0	0	4.61862e-05	0	0	0	6.92793e-05	k__Fungi;p__Ascomycota;c__Sordariomycetes;o__Incertae sedis;f__Glomerellaceae;g__Colletotrichum;s__Colletotrichum verruculosum
OTU_895	0	0	0	0	0	0	0	6.92793e-05	0.000161652	k__Fungi;p__unidentified;c__unidentified;o__unidentified;f__unidentified;g__unidentified;s__uncultured fungus
OTU_896	0	0.000115465	0	0	0	0	0	0	0	k__Fungi;p__Ascomycota;c__Leotiomycetes;o__Incertae sedis;f__Incertae sedis;g__Geomyces;s__Geomyces sp
OTU_897	0	0	0	0	0	0	4.61862e-05	0	4.61862e-05	k__Fungi;p__Zygomycota;c__Incertae sedis;o__Mucorales;f__Mucoraceae;g__unidentified;s__Mucoraceae sp
OTU_898	0	0	0	0	0	0	0	0	6.92793e-05	k__Fungi;p__Ascomycota;c__Saccharomycetes;o__Saccharomycetales;f__Incertae sedis;g__Candida;s__Candida buenavistaensis
OTU_899	0	0	6.92793e-05	0	0	0	0	0	0	No blast hit
OTU_900	0	0	0	0	0	2.30931e-05	0	0	0	k__Fungi;p__Ascomycota;c__Incertae sedis;o__Incertae sedis;f__Incertae sedis;g__Ciliophora;s__Ciliophora sp
OTU_901	4.61862e-05	0	0	0	0	0	0	0	0	k__Fungi;p__Ascomycota;c__Dothideomycetes;o__Dothideales;f__Dothideaceae;g__Endoconidioma;s__Endoconidioma populi
OTU_902	0	0	0	0	0	2.30931e-05	0	0	0	k__Fungi;p__unidentified;c__unidentified;o__unidentified;f__unidentified;g__unidentified;s__uncultured fungus
OTU_903	0	0	0	0	0	0	4.61862e-05	0	0	k__Fungi;p__Ascomycota;c__Leotiomycetes;o__Helotiales;f__unidentified;g__unidentified;s__Helotiales sp
OTU_904	0	0	0	0	6.92793e-05	0	0	0	0	k__Fungi;p__Basidiomycota;c__unidentified;o__unidentified;f__unidentified;g__unidentified;s__Basidiomycota sp
OTU_905	0	0	0	0	0	0	0	6.92793e-05	0	k__Fungi;p__Ascomycota;c__Sordariomycetes;o__Coniochaetales;f__Coniochaetaceae;g__Lecythophora;s__Lecythophora fasciculata
OTU_906	0	0	0	0	0	0	0	4.61862e-05	0	k__Fungi;p__Ascomycota;c__Incertae sedis;o__Incertae sedis;f__Incertae sedis;g__Ciliophora;s__Ciliophora sp
OTU_907	0	0	0	0	0	0	0	0	2.30931e-05	k__Fungi;p__Ascomycota;c__Dothideomycetes;o__Pleosporales;f__Pleomassariaceae;g__unidentified;s__Pleomassariaceae sp
OTU_908	0	0	0	0	0	0	2.30931e-05	0	0	k__Fungi;p__Basidiomycota;c__Tremellomycetes;o__Tremellales;f__Incertae sedis;g__Bullera;s__Bullera coprosmae
OTU_909	0	0	2.30931e-05	0	0	0	0	0	0	k__Fungi;p__Ascomycota;c__Lecanoromycetes;o__Peltigerales;f__Collemataceae;g__Leptogium;s__Leptogium sp D12BR2
OTU_910	0	0	0	0	0	0	0	0	0.000115465	k__Fungi;p__Basidiomycota;c__Tremellomycetes;o__Tremellales;f__Incertae sedis;g__Cryptococcus;s__Cryptococcus sp QMW_2009a
OTU_911	0	0	0	0	0	0	0	0	4.61862e-05	k__Fungi;p__Zygomycota;c__Incertae sedis;o__Mucorales;f__Mucoraceae;g__Mucor;s__Mucor hiemalis
OTU_912	0	0	0	0	0	0	0	0	6.92793e-05	k__Fungi;p__Ascomycota;c__Dothideomycetes;o__Pleosporales;f__Incertae sedis;g__Phoma;s__Phoma sp MJW_2010g
OTU_913	0	0	0	0	0	6.92793e-05	0	0	0	k__Fungi;p__unidentified;c__unidentified;o__unidentified;f__unidentified;g__unidentified;s__uncultured soil fungus
OTU_914	0	4.61862e-05	2.30931e-05	0	0	0	0	0	0	k__Fungi;p__Ascomycota;c__Incertae sedis;o__Incertae sedis;f__Incertae sedis;g__Ciliophora;s__Ciliophora sp
OTU_915	0	0	0	0	0	0	0	0	0.000184745	k__Fungi;p__Basidiomycota;c__Agaricomycetes;o__Sebacinales;f__Sebacinaceae;g__unidentified;s__Sebacinaceae sp
OTU_916	0	0	0	0	0	0	0	0	2.30931e-05	k__Fungi;p__Basidiomycota;c__Agaricomycetes;o__Agaricales;f__unidentified;g__unidentified;s__Agaricales sp
OTU_917	0	0	0	0.00030021	0	0	0	0	0	k__Fungi;p__Ascomycota;c__Dothideomycetes;o__Pleosporales;f__unidentified;g__unidentified;s__Pleosporales sp 5 TMS_2011
OTU_918	2.30931e-05	0	0	0	0	0	0	0	0	k__Fungi;p__Basidiomycota;c__Agaricomycetes;o__Cantharellales;f__Tulasnellaceae;g__unidentified;s__uncultured Tulasnellaceae
OTU_919	0	0	0	2.30931e-05	0	0	0	0	0	k__Fungi;p__Basidiomycota;c__Agaricomycetes;o__Agaricales;f__Amanitaceae;g__Amanita;s__Amanita sp
OTU_920	0	0	0	0	0	0	0	0	9.23724e-05	No blast hit
OTU_921	0	0	0	0	0	9.23724e-05	0	0	0	k__Fungi;p__Basidiomycota;c__Tremellomycetes;o__Tremellales;f__Incertae sedis;g__Cryptococcus;s__Cryptococcus sp TC2_092
OTU_922	0	0	0	0	0	0	0	0	4.61862e-05	No blast hit
OTU_923	0	0	0	0	0	6.92793e-05	0	0	0	k__Fungi;p__unidentified;c__unidentified;o__unidentified;f__unidentified;g__unidentified;s__uncultured fungus
OTU_924	0	0	0	0	0	0.000115465	0	0	0	k__Fungi;p__unidentified;c__unidentified;o__unidentified;f__unidentified;g__unidentified;s__uncultured fungus
OTU_925	0	0	0	0	0	0	0	0	4.61862e-05	k__Fungi;p__Basidiomycota;c__Agaricomycetes;o__Sebacinales;f__Sebacinaceae;g__unidentified;s__Sebacinaceae sp
OTU_926	0	0	0	0	0	0	0	0	6.92793e-05	k__Fungi;p__Ascomycota;c__Pezizomycetes;o__Pezizales;f__Pezizaceae;g__Peziza;s__Peziza sp KH_00020
OTU_927	0	0	0	0	0	6.92793e-05	0	0	0	k__Fungi;p__Ascomycota;c__Dothideomycetes;o__Pleosporales;f__Incertae sedis;g__Periconia;s__Periconia sp CY191
OTU_928	0	0	0	0	0	6.92793e-05	0	0	0	k__Fungi;p__Basidiomycota;c__Microbotryomycetes;o__Sporidiobolales;f__Incertae sedis;g__Rhodotorula;s__Rhodotorula hylophila
OTU_929	0	0	0	2.30931e-05	0	0	0	0	6.92793e-05	k__Fungi;p__unidentified;c__unidentified;o__unidentified;f__unidentified;g__unidentified;s__uncultured fungus
OTU_930	0	0	0	0	0	6.92793e-05	0	0	0	k__Fungi;p__Ascomycota;c__Sordariomycetes;o__Hypocreales;f__unidentified;g__unidentified;s__uncultured Hypocreales
OTU_931	0	0	0	0	0	6.92793e-05	0	0	0	k__Fungi;p__unidentified;c__unidentified;o__unidentified;f__unidentified;g__unidentified;s__uncultured fungus
OTU_932	0	0	0	2.30931e-05	0	0	0	0	0	k__Fungi;p__Ascomycota;c__Sordariomycetes;o__Microascales;f__Microascaceae;g__Pseudallescheria;s__Pseudallescheria fimeti
OTU_933	0	0	0	0	0	0	0	0	4.61862e-05	k__Fungi;p__Basidiomycota;c__Agaricomycetes;o__Agaricales;f__Tricholomataceae;g__Tricholoma;s__Tricholoma matsutake
OTU_934	0	0	0	0	0	0	0	0	4.61862e-05	k__Fungi;p__Ascomycota;c__Dothideomycetes;o__Pleosporales;f__unidentified;g__unidentified;s__Pleosporales sp
OTU_935	0	6.92793e-05	2.30931e-05	0	0	0	0	0	0	k__Fungi;p__Ascomycota;c__Incertae sedis;o__Incertae sedis;f__Incertae sedis;g__Ciliophora;s__Ciliophora sp
OTU_936	4.61862e-05	0	0	0	0	0	0	0	0	k__Fungi;p__Basidiomycota;c__Agaricomycetes;o__Trechisporales;f__Hydnodontaceae;g__Trechispora;s__Trechispora sp
OTU_937	2.30931e-05	0	0	0	0	0	0	4.61862e-05	0	k__Fungi;p__Basidiomycota;c__Tremellomycetes;o__Tremellales;f__Incertae sedis;g__Cryptococcus;s__Cryptococcus sp
OTU_938	2.30931e-05	0	0	0	0	0	0	0	0	k__Fungi;p__unidentified;c__unidentified;o__unidentified;f__unidentified;g__unidentified;s__uncultured fungus
OTU_939	0	0	0	0	0	0	0	2.30931e-05	0	k__Fungi;p__Ascomycota;c__Dothideomycetes;o__Pleosporales;f__Phaeosphaeriaceae;g__Eudarluca;s__Eudarluca caricis
OTU_940	0	4.61862e-05	0	0	0	0	0	0	0	k__Fungi;p__Basidiomycota;c__Tremellomycetes;o__unidentified;f__unidentified;g__unidentified;s__Tremellomycetes sp
OTU_941	0	0	0	0	0	6.92793e-05	0	0	0	k__Fungi;p__Ascomycota;c__Sordariomycetes;o__Hypocreales;f__Incertae sedis;g__Acremonium;s__Acremonium rutilum
OTU_942	0	0	0	0	0	6.92793e-05	0	0	0	k__Fungi;p__unidentified;c__unidentified;o__unidentified;f__unidentified;g__unidentified;s__uncultured fungus
OTU_943	0	0	0	0	4.61862e-05	0	0	0	0	k__Fungi;p__Ascomycota;c__Saccharomycetes;o__Saccharomycetales;f__Pichiaceae;g__Pichia;s__Pichia fermentans
OTU_944	0	0	0	0	0	0	0	0	6.92793e-05	k__Fungi;p__Ascomycota;c__Incertae sedis;o__Incertae sedis;f__Incertae sedis;g__Ciliophora;s__Ciliophora sp
OTU_945	0	0	0	0	0	0	0	0	0.000115465	k__Fungi;p__Basidiomycota;c__Agaricomycetes;o__unidentified;f__unidentified;g__unidentified;s__Agaricomycetes sp
OTU_946	0	0	0	0	0	0	0	0	2.30931e-05	k__Fungi;p__Ascomycota;c__Dothideomycetes;o__Pleosporales;f__unidentified;g__unidentified;s__Pleosporales sp
OTU_947	0	0	0	0	0	0	0	2.30931e-05	0	k__Fungi;p__Ascomycota;c__Sordariomycetes;o__Sordariales;f__Lasiosphaeriaceae;g__Podospora;s__Podospora miniglutinans
OTU_948	0	0	0	0	0	0	0	0	4.61862e-05	No blast hit
OTU_949	0	0	0	0	2.30931e-05	0	0	0	0	k__Fungi;p__Ascomycota;c__unidentified;o__unidentified;f__unidentified;g__unidentified;s__Ascomycota sp
OTU_950	0	0	2.30931e-05	0	0	0	0	0	0	k__Fungi;p__unidentified;c__unidentified;o__unidentified;f__unidentified;g__unidentified;s__uncultured fungus
OTU_951	2.30931e-05	0	0	0	0	0	0	0	2.30931e-05	k__Fungi;p__Ascomycota;c__Dothideomycetes;o__unidentified;f__unidentified;g__unidentified;s__Dothideomycetes sp
OTU_952	2.30931e-05	0	0	0	0	0	0	0	0	No blast hit
OTU_953	0	6.92793e-05	0	0	0	0	0	0	0	No blast hit
OTU_954	0	0	0	6.92793e-05	0	6.92793e-05	0	0	0	k__Fungi;p__Ascomycota;c__Eurotiomycetes;o__Onygenales;f__Incertae sedis;g__Myceliophthora;s__Myceliophthora fergusii
OTU_955	0	0	0	0	0	0	4.61862e-05	0	0	k__Fungi;p__Ascomycota;c__Eurotiomycetes;o__Eurotiales;f__Trichocomaceae;g__Penicillium;s__Penicillium sp ASR_254
OTU_956	0	0	0	6.92793e-05	0	0	0	0	0	k__Fungi;p__Ascomycota;c__Eurotiomycetes;o__Chaetothyriales;f__Herpotrichiellaceae;g__unidentified;s__Herpotrichiellaceae sp
OTU_957	0	0	0	0	0	0	0	0	4.61862e-05	No blast hit
OTU_958	0	0	0	0	0	0	0	2.30931e-05	0	k__Fungi;p__Ascomycota;c__Eurotiomycetes;o__Eurotiales;f__Trichocomaceae;g__Penicillium;s__Penicillium spinulosum
OTU_959	0	0	0	0	6.92793e-05	0	0	0	0	k__Fungi;p__Basidiomycota;c__Agaricomycetes;o__Agaricales;f__unidentified;g__unidentified;s__Agaricales sp
OTU_960	0	0	2.30931e-05	0	0	0	0	0	9.23724e-05	k__Fungi;p__Ascomycota;c__Dothideomycetes;o__Pleosporales;f__Sporormiaceae;g__Preussia;s__Preussia sp
OTU_961	0	6.92793e-05	0	0	0	0	0	0	0	k__Fungi;p__Ascomycota;c__Saccharomycetes;o__Saccharomycetales;f__Lipomycetaceae;g__Lipomyces;s__Lipomyces lipofer
OTU_962	0	0	0	0	0	2.30931e-05	0	0	0	k__Fungi;p__Ascomycota;c__Sordariomycetes;o__unidentified;f__unidentified;g__unidentified;s__Sordariomycetes sp
OTU_963	2.30931e-05	0	0	0	0	0	0	0	4.61862e-05	k__Fungi;p__Ascomycota;c__Dothideomycetes;o__Pleosporales;f__unidentified;g__unidentified;s__Pleosporales sp
OTU_964	0	0	6.92793e-05	0	0	0	0	0	0	k__Fungi;p__Ascomycota;c__Leotiomycetes;o__unidentified;f__unidentified;g__unidentified;s__Leotiomycetes sp
OTU_965	0	0	0	9.23724e-05	0	0	0	2.30931e-05	0	k__Fungi;p__Ascomycota;c__unidentified;o__unidentified;f__unidentified;g__unidentified;s__Ascomycota sp
OTU_966	0	0	2.30931e-05	0	0	0	0	0	4.61862e-05	k__Fungi;p__Ascomycota;c__Dothideomycetes;o__Pleosporales;f__unidentified;g__unidentified;s__Pleosporales sp
OTU_967	4.61862e-05	0	0	0	0	0	2.30931e-05	0	6.92793e-05	k__Fungi;p__Ascomycota;c__unidentified;o__unidentified;f__unidentified;g__unidentified;s__Ascomycota sp
OTU_968	2.30931e-05	0	0	0	0	0	0	0	0	k__Fungi;p__Ascomycota;c__Dothideomycetes;o__Pleosporales;f__Leptosphaeriaceae;g__unidentified;s__Leptosphaeriaceae sp
OTU_969	0	0	0	0	0	2.30931e-05	0	0	0	No blast hit
OTU_970	0	0	2.30931e-05	0	0	0	0	0	0	k__Fungi;p__Ascomycota;c__Dothideomycetes;o__unidentified;f__unidentified;g__unidentified;s__Dothideomycetes sp
OTU_971	4.61862e-05	0	0	0	0	0.000115465	0	2.30931e-05	0	k__Fungi;p__Ascomycota;c__Sordariomycetes;o__Coniochaetales;f__Coniochaetaceae;g__Coniochaeta;s__Coniochaeta sp
OTU_972	0	0	0	0	0	0	0	0	9.23724e-05	No blast hit
OTU_973	0	0	0	0	0	0	0	0	2.30931e-05	k__Fungi;p__Ascomycota;c__Leotiomycetes;o__Helotiales;f__Helotiaceae;g__unidentified;s__Helotiaceae sp
OTU_974	0	0	0	0	0	4.61862e-05	0	0	0	k__Fungi;p__Basidiomycota;c__Agaricomycetes;o__Agaricales;f__unidentified;g__unidentified;s__Agaricales sp
OTU_975	0	0	0	0	0	0	0	0	0.000184745	No blast hit
OTU_976	0	0	0	0	0	0	0	4.61862e-05	0	k__Fungi;p__Ascomycota;c__Incertae sedis;o__Incertae sedis;f__Incertae sedis;g__Ciliophora;s__Ciliophora sp
OTU_977	0	6.92793e-05	0	0	0	0	0	0	0	k__Fungi;p__Basidiomycota;c__Agaricomycetes;o__Agaricales;f__unidentified;g__unidentified;s__Agaricales sp
OTU_978	0	0	0	9.23724e-05	0	0	0	0	0	k__Fungi;p__Ascomycota;c__Eurotiomycetes;o__Onygenales;f__Ajellomycetaceae;g__Emmonsia;s__Emmonsia parva
OTU_979	0	0.000138559	0	0.000484955	0	0	0	0	0.000346396	k__Fungi;p__Ascomycota;c__Dothideomycetes;o__Incertae sedis;f__Myxotrichaceae;g__Gymnostellatospora;s__Gymnostellatospora japonica
OTU_980	0	0	0	0	0	0	0	6.92793e-05	0	k__Fungi;p__Ascomycota;c__Incertae sedis;o__Incertae sedis;f__Incertae sedis;g__Ciliophora;s__Ciliophora sp
OTU_981	6.92793e-05	0	0	0	0	0	0	0	0	k__Fungi;p__Ascomycota;c__Saccharomycetes;o__Saccharomycetales;f__Saccharomycetaceae;g__Vanderwaltozyma;s__Vanderwaltozyma sp GY44S03
OTU_982	0	0	0	0	0	0	0	0	9.23724e-05	k__Fungi;p__Ascomycota;c__Incertae sedis;o__Incertae sedis;f__Incertae sedis;g__Ciliophora;s__Ciliophora sp
OTU_983	0	0	4.61862e-05	0	0	0	0	0	4.61862e-05	No blast hit
OTU_984	0	0	0	4.61862e-05	0	0	0	0	0	k__Fungi;p__unidentified;c__unidentified;o__unidentified;f__unidentified;g__unidentified;s__uncultured fungus
OTU_985	0	0	0	0	0	0	0	0	6.92793e-05	k__Fungi;p__Basidiomycota;c__Agaricomycetes;o__Agaricales;f__Psathyrellaceae;g__Coprinellus;s__Coprinellus deminutus
OTU_986	0	0	0	0	0	0	0	0	0.000138559	No blast hit
OTU_987	0	0	0	0	0	0	0	0	4.61862e-05	k__Fungi;p__unidentified;c__unidentified;o__unidentified;f__unidentified;g__unidentified;s__uncultured fungus
OTU_988	0	0	0	0	0	0	0	6.92793e-05	0	k__Fungi;p__Basidiomycota;c__Agaricomycetes;o__Agaricales;f__Strophariaceae;g__Alnicola;s__Alnicola aff rubriceps PAM03/69
OTU_989	0	0	0	0	4.61862e-05	0	0	0	0	k__Fungi;p__Zygomycota;c__Incertae sedis;o__Basidiobolales;f__Basidiobolaceae;g__Basidiobolus;s__Basidiobolus sp
